# Supplementary material for: The Associations of Psychological Stress with Depressive and Anxiety Symptoms among Chinese Bladder and Renal Cancer Patients: The Mediating Role of Resilience
Source: PLoS One. 2016 Apr 29;11(4):e0154729. doi: 10.1371/journal.pone.0154729 (PMC4851357; doi:10.1371/journal.pone.0154729)
Supplement: S1 Data — (XLSX) [file pone.0154729.s001.xlsx]

## Sheet: Sheet1
癌症种类	GENDER	年龄	MARRIAGE	EDUCATION	N11CHRONIC	SPORT	R1	R2	R3	R4	R5	R6	R7	R8	R9	R10	R11	R12	R13	R14	D1	D2	D3	D4	D5	D6	D7	D8	D9	D10	D11	D12	D13	D14	D15	D16	D17	D18	D19	D20	D21	D22	D23	D24	D25	D26	D27	D28	D29
1	1	69	2	1	2	1	4	4	5	5	6	6	7	7	6	6	5	5	5	2	2	0	0	0	0	1	1	1	2	2	2	3	3	3	2	2	2	2	2	1	1	1	0	0	0	0	0	0	0
1	1	61	2	3	2	2	7	7	7	7	7	7	7	7	4	7	7	1	7	7	2	1	0	2	1	0	1	2	0	0	2	2	2	0	0	2	1	1	0	0	0	0	0	0	2	2	2	1	2
1	2	57	2	2	1	1	5	5	4	4	3	3	2	2	1	1	2	2	3	4	2	2	1	1	0	0	1	1	2	3	2	2	2	1	0	0	1	1	2	2	3	2	2	1	1	2	2	3	2
1	1	86	2	1	1	2	1	1	2	2	2	2	3	4	4	4	4	4	4	4	1	2	1	1	0	3	3	0	0	0	0	3	0	3	0	3	3	3	0	0	0	0	0	0	1	0	1	0	0
1	1	70	2	5	2	1	5	5	5	4	6	6	6	7	6	4	6	6	6	6	2	1	1	2	1	1	1	3	2	1	1	2	1	1	1	2	1	1	1	1	1	2	2	1	2	1	2	2	2
1	1	72	2	4	2	1	6	6	4	6	6	6	6	6	6	6	6	6	6	6	1	1	1	2	1	1	1	3	1	1	1	2	1	1	0	2	0	1	0	1	1	1	1	0	2	0	0	1	2
1	2	69	2	3	2	1	7	7	6	5	4	7	5	7	4	7	5	5	4	4	2	1	1	2	2	2	1	1	2	2	1	3	3	2	2	3	1	0	1	1	2	2	3	2	3	2	2	1	3
1	1	67	2	1	1	1	4	4	3	4	5	4	3	4	5	4	5	4	5	5	1	0	1	1	2	2	1	1	2	1	1	2	1	0	0	1	1	2	2	3	2	1	1	0	1	2	1	2	2
1	1	65	2	1	2	1	7	5	7	7	6	7	7	7	6	6	7	6	6	7	1	1	1	2	1	1	1	2	1	1	1	2	2	0	0	3	0	1	1	1	2	1	1	0	2	0	1	2	2
1	1	57	2	2	2	2	7	7	7	7	7	7	7	7	7	7	7	7	7	7	0	1	0	3	0	1	0	3	0	0	1	2	2	0	1	2	0	1	0	0	1	0	0	0	1	0	1	0	1
1	1	67	2	1	1	1	7	4	5	7	5	7	7	6	5	4	4	4	5	7	0	0	1	3	0	0	1	3	0	1	1	1	1	2	2	3	1	1	2	0	1	0	1	0	3	0	0	2	2
1	1	61	2	3	1	1	7	5	5	7	7	5	7	6	7	6	7	3	7	7	0	0	0	0	1	1	1	1	2	2	0	1	1	1	0	0	0	0	0	0	0	1	1	1	1	0	1	0	1
1	2	71	2	2	2	1	4	4	2	5	3	4	5	6	5	5	4	4	5	6	1	1	2	2	1	1	2	3	3	2	2	1	1	2	2	1	1	2	3	2	1	1	0	0	2	2	1	1	3
1	1	61	2	1	1	1	4	7	1	6	2	4	4	4	5	3	4	1	4	4	0	1	1	2	1	0	1	2	0	1	0	1	0	0	1	2	0	0	0	1	1	0	0	0	1	0	0	1	2
1	1	53	2	2	1	2	7	7	7	7	7	7	7	7	7	7	7	7	7	7	1	1	1	1	1	1	1	1	1	1	1	2	1	1	1	1	1	1	1	2	1	2	1	1	1	1	1	1	2
1	1	58	2	2	1	2	6	6	6	6	3	3	6	1	6	6	6	5	5	5	1	0	1	2	1	1	2	2	1	1	1	2	2	1	1	2	0	1	2	1	1	1	1	0	0	0	0	0	3
1	1	72	2	3	2	2	4	4	1	4	4	1	1	4	4	4	4	4	1	1	1	1	1	1	2	1	2	1	1	2	2	1	2	2	1	2	1	1	1	1	1	2	1	2	1	1	1	1	1
1	1	90	2	2	2	2	3	3	4	4	4	3	3	4	5	4	4	5	5	5	2	2	1	1	2	2	1	1	1	2	2	2	3	3	3	2	2	1	1	0	0	1	1	2	2	3	3	2	2
1	1	74	2	5	2	2	4	5	5	5	5	5	5	5	4	4	4	5	5	5	1	1	1	2	1	1	1	2	0	1	2	2	1	1	1	2	1	1	1	1	1	1	1	1	1	1	1	1	1
1	1	78	2	1	1	1	4	4	4	3	3	4	4	4	5	5	5	6	5	5	2	2	2	1	1	2	2	1	1	2	2	1	1	2	2	1	1	2	2	1	1	0	0	1	1	2	2	3	2
1	1	67	2	2	1	2	4	4	4	4	4	4	4	4	4	4	4	4	4	4	0	0	0	2	0	2	2	2	2	2	0	2	2	2	0	2	0	0	0	0	1	1	1	2	2	0	1	1	1
1	2	62	2	1	1	1	5	5	4	4	3	3	4	4	5	5	4	4	5	5	1	1	1	2	2	1	1	3	2	2	0	1	2	2	1	1	2	2	1	1	3	2	2	1	1	2	2	1	1
1	1	40	1	5	1	2	4	7	4	7	7	7	7	7	7	7	7	4	7	7	1	0	0	2	1	0	0	3	0	1	0	3	0	0	1	3	1	0	1	0	0	0	0	0	0	0	0	0	3
1	1	78	2	4	1	2	7	6	6	7	5	6	6	7	7	6	5	6	7	5	0	0	0	3	0	0	0	3	0	0	0	3	0	0	0	0	0	0	0	0	0	0	0	0	3	0	0	0	3
1	1	74	2	2	1	2	5	5	5	5	5	5	6	6	6	5	5	5	6	6	1	1	1	2	1	1	2	2	1	1	2	1	1	1	2	2	1	1	1	1	1	1	1	1	2	2	1	2	2
1	1	50	2	2	1	2	4	4	4	5	5	4	4	4	5	5	4	4	4	4	2	2	0	0	0	0	0	0	0	0	0	1	1	0	0	1	2	2	1	0	0	0	0	0	1	1	2	2	1
1	1	74	3	3	2	2	4	5	5	4	5	7	5	5	4	5	3	2	4	3	1	2	2	2	1	2	2	2	0	1	1	1	2	1	0	2	1	1	0	1	1	0	1	0	2	1	2	1	2
1	1	60	2	2	2	1	4	4	4	3	3	2	2	1	1	2	2	3	3	4	2	2	1	1	0	0	1	1	1	2	2	3	2	2	1	1	0	1	2	2	3	3	2	2	1	1	2	2	3
1	2	75	2	3	2	2	6	5	5	4	3	6	6	7	4	4	4	4	7	5	1	2	1	1	1	2	2	2	0	1	2	0	0	1	0	2	0	2	0	2	2	1	1	0	2	0	0	1	2
1	1	77	2	5	2	1	7	6	7	5	4	3	3	4	4	5	5	6	5	5	2	2	1	1	0	0	1	1	2	2	1	1	2	2	1	1	0	1	2	1	2	3	2	2	1	1	0	1	2
1	2	85	2	1	1	1	4	4	3	3	2	3	4	4	4	4	5	5	5	5	2	2	1	1	1	2	2	1	1	0	0	1	2	2	2	1	1	2	2	1	1	2	2	3	3	2	2	1	1
1	1	62	2	3	2	2	4	4	3	3	2	2	1	1	2	2	3	3	4	5	2	2	1	1	0	0	1	1	1	2	2	1	1	2	2	1	1	0	1	2	2	3	3	2	2	1	1	0	1
1	1	57	2	2	1	2	4	4	4	4	4	4	4	4	4	4	4	4	4	4	0	0	0	0	0	0	0	0	0	0	0	0	0	0	0	0	0	0	0	0	0	0	0	0	0	0	0	0	0
1	1	58	2	2	2	2	4	7	4	4	4	4	4	7	4	7	4	4	4	4	0	1	1	2	3	1	3	1	1	1	0	2	1	1	1	2	1	2	1	2	1	1	1	2	1	2	1	2	1
1	1	70	2	2	1	1	3	3	4	4	4	4	4	4	5	3	3	2	2	3	1	1	0	0	1	1	2	2	3	3	2	2	1	1	0	0	1	2	2	1	1	2	3	2	1	0	0	1	1
1	1	58	2	2	1	1	1	1	7	4	3	6	7	4	7	7	6	7	1	2	2	0	3	1	0	1	3	0	0	3	2	0	0	0	3	0	0	0	0	0	0	0	0	0	0	1	0	3	0
1	1	78	2	2	2	1	3	3	4	4	4	5	5	4	5	5	4	4	4	5	2	2	1	1	2	2	3	3	2	1	1	2	2	1	2	3	3	2	1	0	1	2	3	3	2	2	1	2	3
1	1	71	2	2	2	1	7	7	7	7	7	7	7	7	7	7	7	7	7	1	2	2	1	2	1	1	1	2	2	2	2	1	1	1	2	1	1	1	1	1	1	1	0	2	0	0	2	1	0
1	1	59	2	2	2	2	4	4	3	4	4	5	5	4	4	3	3	2	2	3	2	1	2	2	1	3	2	1	3	1	1	1	2	1	1	1	1	1	1	1	1	2	2	2	1	1	1	1	2
1	1	58	2	4	2	1	4	6	4	7	4	4	4	6	6	6	6	6	6	6	0	0	0	0	0	0	0	3	0	0	0	2	1	0	0	2	0	0	0	0	0	0	0	0	3	0	0	0	0
1	1	39	2	3	1	1	4	2	2	3	5	5	5	4	6	4	2	4	3	4	1	0	1	2	0	0	1	2	1	0	0	2	0	0	2	2	0	0	0	0	0	0	0	0	0	0	0	0	0
1	1	52	2	4	1	1	7	6	7	6	5	4	6	5	6	5	6	5	6	7	0	0	0	1	0	1	1	2	1	1	1	1	1	0	0	1	0	1	0	0	0	0	0	0	2	0	1	1	1
1	1	66	2	3	2	2	4	4	5	5	6	6	7	7	7	6	6	6	6	5	1	1	2	2	1	1	2	2	1	1	2	2	2	1	1	2	2	3	3	2	2	2	2	1	1	2	2	1	1
1	1	57	2	1	1	2	4	4	5	5	5	6	6	6	6	5	5	5	5	5	1	1	1	1	2	2	2	1	1	1	1	1	1	1	1	1	1	1	1	2	2	2	2	1	1	2	1	1	2
1	1	80	2	1	2	1	5	5	5	5	5	6	6	4	4	5	5	6	6	1	2	2	2	1	1	1	2	0	1	0	2	2	1	0	2	1	1	1	1	1	1	1	0	2	0	1	1	2	1
1	1	40	2	3	1	1	3	3	3	2	2	1	1	2	3	4	5	5	6	7	2	2	1	1	0	0	1	1	2	2	2	2	3	3	2	2	2	2	1	1	0	0	1	1	2	2	3	3	2
1	1	68	2	2	2	2	7	7	7	4	4	7	7	6	6	6	6	6	7	6	1	2	2	1	2	2	1	1	1	2	2	0	1	0	0	1	2	2	1	2	2	1	2	1	1	1	0	2	1
1	1	79	5	4	1	2	4	4	4	4	4	4	4	4	4	4	4	4	4	1	2	1	1	2	2	1	1	2	2	1	1	2	2	1	1	2	2	1	1	2	1	0	0	0	1	1	2	1	1
1	1	55	4	5	1	2	6	6	4	6	4	6	6	6	5	6	6	6	6	5	1	0	1	2	1	1	1	2	1	1	0	2	1	1	1	1	0	1	1	1	1	1	1	1	2	0	1	2	2
1	2	51	2	3	1	1	4	4	4	5	5	5	5	5	5	5	5	5	5	5	1	1	1	2	1	1	2	1	1	1	1	2	1	1	1	2	1	1	1	1	1	1	1	1	2	1	2	1	2
1	1	66	2	1	1	2	4	4	4	4	4	4	4	4	4	4	4	4	4	4	1	1	1	1	1	1	2	2	2	2	1	1	1	2	2	2	2	2	2	1	1	1	1	1	1	1	1	2	2
1	2	64	2	4	1	2	7	7	4	7	7	7	7	7	4	4	7	7	7	7	1	1	1	2	1	1	0	0	0	0	0	2	1	0	0	2	0	0	0	0	0	0	0	0	2	0	0	0	0
1	1	81	4	3	1	1	7	7	7	7	7	7	7	7	7	7	7	7	7	7	0	0	0	0	0	0	0	0	0	0	0	0	0	0	0	0	0	0	0	0	0	0	0	0	0	0	0	0	0
1	1	52	2	2	2	1	4	2	1	7	3	4	4	4	7	4	5	3	7	4	2	3	1	1	3	2	3	2	3	1	2	2	2	2	0	0	3	0	2	0	3	3	2	0	2	1	0	2	2
1	1	75	2	2	2	1	4	4	4	4	4	4	4	4	6	4	3	3	6		2	2	2	2	2	2	2	1	1	1	1	2	2	1	0	2	1	1	0	1	1	1	2	1	1	1	1	1	2
1	1	68	2	5	2	1	6	6	6	6	6	6	6	6	6	5	5	5	5	5	1	1	1	2	0	1	0	2	0	0	0	2	1	3	0	2	0	0	0	0	0	0	0	0	1	0	0	0	2
1	1	62	2	2	2	2	7	7	7	7	7	7	7	7	7	7	7	7	7	7	0	0	0	0	0	0	0	0	0	0	0	0	0	0	0	0	0	0	0	0	0	0	0	0	0	0	0	0	0
1	1	41	2	3	2	1	4	4	5	6	4	4	4	3	2	2	1	5	5	4	2	0	1	2	0	1	0	2	0	2	2	3	0	0	0	2	1	1	0	0	1	2	1	0	2	0	0	1	1
1	1	63	2	1	1	1	7	6	4	7	2	7	3	7	4	4	6	7	7	7	1	1	0	3	1	1	0	2	0	1	0	2	1	1	0	3	1	1	0	0	1	0	1	0	3	1	1	2	2
1	1	77	2	5	2	1	4	4	4	4	5	5	7	7	6	6	5	5	4	4	1	1	2	2	1	3	2	2	3	3	2	2	3	3	2	2	2	2	3	3	2	2	2	3	3	2	2	2	3
1	2	74	2	2	1	1	7	7	7	7	7	7	7	7	7	7	7	7	7	7	1	0	1	1	1	1	1	2	0	1	2	2	0	0	0	2	0	0	0	0	0	0	0	0	0	0	0	0	0
1	1	46	2	4	2	2	4	3	6	6	7	6	7	7	6	6	6	5		5	2	1	1	2	1	1	1	1	0	1	2	1	0	0	0	1	0	0	0	0	1	0	1	0	1	0	1	1	0
1	1	54	2	1	1	2	7	7	7	7	7	7	7	7	7	7	7	7	7	7	1	1	1	1	1	1	1	1	1	1	1	1	1	1	1	1	1	1	1	1	1	1	1	1	1	1	1	1	1
1	1	56	2	2	1	2	4	4	4	4	4	4	4	4	4	4	4	4	4	4	1	1	1	1	1	1	1	1	1	1	1	1	1	1	1	1	1	1	1	1	1	1	1	1	1	1	1	1	1
1	1	68	2	2	2	2	7	7	7	7		4	7	4		7	7	7	7	7	0	0	0	2	0	0	2	3	0	0	0	2	0	0	0	3	0	0	0	0	0	0	0	0	0	0	0	1	3
1	1	67	4	4	1	1	1	1	3	3	3	3	3	4	4	4	4	4	4	5	2	2	2	1	1	1	1	1	1	2	2	2	2	2	2	2	1	1	1	1	1	1	2	2	2	2	2	2	2
1	1	56	2	4	2	2	7	7	7	7	7	7	7	7	7	7	7	7	7	7	2	2	1	2	2	2	2	2	2	2	2	3	3	2	2	2	3	3	2	2	1	1	0	0	0	1	1	2	2
1	1	61	2	2	2	1	1	1	2	2	3	3	4	4	3	3	4	4	4	4	0	0	0	1	1	1	1	1	2	2	2	2	2	2	2	3	3	3	2	2	1	1	2	2	2	2	2	3	3
1	1	80	2	2	2	1	7	4	6	6	5	7	7	7	5	4	6	7	7	7	0	1	1	1	0	2	1	1	1	0	1	0	1	1	1	0	1	2	1	2	1	0	1	1	1	2	1	0	0
1	2	67	2	2	1	1	5	4	4	4	4	4	5	4	4	4	5	5	7	4	1	0	3	2	1	1	1	2	0	1	1	2	1	1	0	2	1	1	0	1	1	1	1	0	1	0	1	1	2
1	2	55	2	2	1	2	7	7	7	7	7	7	7	7	7	7	7	7	7	7	1	0	0	3	0	0	0	3	0	0	0	3	0	0	0	3	0	0	0	0	0	0	0	0	3	0	0	0	3
1	1	73	2	3	1	1	1	1	1	2	2	2	3	3	4	4	3	3	2	2	0	0	0	1	1	1	2	2	2	1	1	1	2	2	1	1	1	2	2	2	1	0	0	0	1	1	2	2	2
1	1	77	2	2	2	1	4	7	4	4	3	3	2	2	5	4	2	2	2	2	2	2	2	3	2	3	3	3	1	2	1	2	1	1	1	2	1	2	1	3	2	2	2	2	2	1	1	2	1
1	1	52	2	1	1	2	1	1	2	2	4	4	4	4	4	4	4	4	1	1	0	0	0	0	0	0	0	0	0	0	0	1	1	1	1	1	1	1	1	1	0	0	0	0	0	0	0	0	0
1	1	67	2	2	2	1	7	4	4	4	4	7	4	4	7	4	4	4	7	7	1	0	1	2	0	2	2	2	1	0	2	2	1	0	3	1	0	0	0	0	0	0	0	0	2	0	0	2	2
1	2	70	2	1	1	1	4	1	4	4	1	7	4	7	4	4	4	4	7	4	1	2	1	3	1	1	0	3	0	0	2	2	2	1	0	3	0	1	0	1	1	1	1	0	3	1	1	1	2
1	1	68	2	2	1	1	4	4	4	4	4	4	4	4	4	4	4	4	4	4	1	1	0	2	1	1	1	2	1	1	1	2	1	1	0	2	1	1	0	0	1	1	1	1	1	1	1	2	1
1	2	57	2	1	1	1	1	1	1	1	2	2	1	4	4	4	4	4	4	4	0	0	0	0	0	0	0	0	0	1	1	1	1	1	1	1	2	2	2	1	1	1	1	1	1	1	1	0	0
1	1	81	5	1	2	2	1	1	1	1	1	1	1	2	2	2	2	2	2	2	0	0	0	0	1	1	1	1	1	1	2	2	1	1	1	1	1	2	2	1	1	2	2	1	0	0	0	1	2
1	1	48	2	1	1	1	4	4	3	3	2	3	4	4	3	3	2	3	4	4	2	2	1	1	0	1	1	2	2	1	2	1	1	2	3	2	2	1	1	0	1	1	2	2	3	2	2	2	1
1	1	70	2	3	2	2	6	6	5	6	6	6	6	6	6	6	6	6	6	6	0	1	1	3	0	0	1	3	0	0	1	1	1	0	0	3	0	0	1	0	2	0	1	0	3	0	2	0	3
1	1	56	2	2	1	2	4	5	4	4	5	4	4	5	4	5	4	4	4	4	1	1	1	1	1	1	1	1	1	2	1	1	1	1	2	1	1	2	1	1	2	1	2	2	1	2	1	2	1
1	1	63	2	2	1	1	7	7	7	7	7	7	6	6	6	6	7	7	7	7	1	1	0	3	0	1	0	3	0	0	0	1	0	0	0	3	0	0	0	0	0	0	0	0	3	0	0	0	3
1	2	61	2	1	1	1	4	4	4	4	4	7	4	4	7	3	4	4	4	2	1	1	2	2	2	1	1	0	0	0	1	1	1	2	2	1	1	1	2	2	1	1	1	2	2	1	1	2	2
1	2	77	2	5	1	2	1	1	2	2	3	4	4	4	4	4	3	2	2	2	0	0	0	1	1	1	0	0	0	1	1	0	0	0	1	1	0	0	0	1	2	3	2	1	1	2	2	2	2
1	1	76	5	3	2	2	3	4	4	4	4	4	4	4	4	4	4	4	4	4	1	1	1	2	1	1	1	2	0	1	1	2	1	1	0	2	1	1	0	0	1	0	1	0	1	0	1	1	2
1	1	45	2	5	1	1	7	5	7	7	7	7	5		5	6	6	6	6	7	1	1	1	1	2	2	2	2	2	0	0	2	2	2	3	3	3	3	3	1	2	3	2	2	3	3	3	3	3
1	1	63	2	3	2	1	4	4	4	4	4	7	4	7	7	7	4	4	4	4	0	1	1	0	0	0	0	0	1	1	1	0	0	0	1	1	1	2	2	3	1	0	1	2	1	1	1	1	1
1	1	62	2	1	1	2	3	3	2	2	2	2	2	3	3	2	2	2	2	2	1	1	1	1	1	2	2	3	3	3	2	2	2	2	3	3	2	2	2	3	2	2	2	2	3	3	2	2	2
1	1	49	2	2	1	1	4	4	7	7	7	7	7	7	7	7	7	7	7	7	3	2	0	2	2	0	1	0	0	0	0	2	0	0	0	3	0	0	0	1	1	1	1	0	0	0	0	0	3
1	1	77	2	3	2	2	4	6	4	4	4	4	4	4	4	4	4	4	4	1	0	0	2	0	1	1	2	0	0	1	2	1	1	0	2	1	1	1	1	1	1	1	0	2	0	1	2	2	1
1	1	57	2	3	1	2	4	4	4	4	4	5	4	5	5	4	4	4	4	5	1	1	1	2	1	0	1	3	0	1	1	2	3	0	0	2	1	1	0	1	1	0	0	0	2	0	2	0	1
1	1	62	2	2	2	2	4	4	4	4	4	2	4	2	4	4	2	2	4	3	2	2	2	2	1	1	1	1	1	3	1	1	2	1	1	1	1	1	1	3	2	0	3	1	1	1	0	1	1
1	2	48	2	2	2	2	7	7	7	7	7	7	7	7	7	7	7	7	7	7	0	1	0	3	1	0	0	3	0	0	1	3	1	0	0	2	0	0	0	0	0	0	0	0	0	0	0	0	1
1	1	48	2	4	2	2	4	4	4	4	3	3	4	4	1	1	1	1	1	1	1	1	2	2	2	1	1	1	2	2	0	0	0	1	1	2	2	1	1	2	2	1	1	2	2	3	2	1	0
1	2	70	2	1	2	2	4	4	4	4	5	5	4	4	4	5	5	5	5	5	2	2	2	2	2	2	2	3	0	0	2	3	2	2	2	3	3	3	3	2	2	2	1	1	1	1	0	0	0
1	1	55	2	2	2	1	4	4	4	5	5	4	4	3	4	5	6	5	4	3	2	2	2	3	3	2	2	1	1	2	2	3	3	2	2	1	1	2	2	3	2	1	0	0	0	1	2	3	2
1	2	60	2	3	1	1	4	4	7	5	4	4	4	4	4	5	5	5	5	5	1	1	2	2	2	1	1	2	2	2	2	2	1	1	2	2	2	1	1	2	2	1	1	2	3	3	2	2	1
1	1	76	2	3	2	2	4	4	4	5	5	4	4	5	6	7	6	6	6	6	2	2	2	2	1	1	2	2	3	3	3	3	2	2	1	1	0	0	0	0	0	1	1	2	2	2	2	2	2
1	2	75	2	2	2	2	5	5	5	2	5	5	4	7	6	5	5	7	4	5	1	0	1	0	0	1	1	2	0	1	1	2	0	1	0	3	1	1	0	0	1	1	0	0	1	0	1	1	3
1	1	38	4	2	1	1	4	5	5	5	4	4	4	4	4	5	5	5	5	2	0	0	1	1	1	1	2	2	2	1	1	2	2	2	2	3	3	2	2	1	1	1	1	2	2	3	3	2	1
1	1	64	2	3	2	2	3	4	4	4	4	3	4	4	3	4	4	3	4	2	2	1	2	2	2	2	2	2	1	2	2	2	2	2	1	2	2	2	1	2	2	1	2	2	1	2	2	1	2
1	1	62	2	2	2	1	3	3	4	4	4	4	4	4	4	4	4	4	4	4	2	2	1	1	1	2	2	1	1	1	0	0	1	1	2	2	1	1	2	2	1	1	0	0	0	0	1	1	1
1	1	49	2	2	2	1	4	3	5	4	2	5	1	4	6	7	5	6	5	3	0	1	2	0	1	1	3	1	0	0	2	0	0	0	2	0	1	1	1	1	1	1	0	2	0	0	0	2	1
1	2	60	2	4	1	1	4	4	4	4	4	4	4	4	4	4	4	4	4	1	1	1	1	1	1	1	1	1	1	1	1	1	1	1	1	1	1	1	1	1	1	1	1	1	1	1	1	1	1
1	1	54	2	4	2	1	4	4	4	4	4	5	4	5	4	4	4	4	4	2	2	2	2	2	2	2	2	2	2	2	2	2	2	2	2	2	2	2	2	2	2	2	2	2	2	2	1	1	1
1	2	75	5	4	2	1	7	7	7	7	4	7	7	7	7	7	7	7	7	7	1	2	1	1	1	2	2	2	1	1	2	1	2	2	0	3	1	2	0	2	2	1	0	0	0	0	2	2	2
1	2	81	2	2	2	1	4	4	4	4	3	2	2	3	3	3	3	3	3	3	1	1	1	2	2	2	1	1	1	1	2	2	2	1	1	1	1	2	2	1	1	2	1	1	2	1	1	2	1
1	1	68	2	2	2	1	4	4	4	4	4	5	5	3	2	1	1	1	1	1	1	1	2	2	1	1	2	2	2	3	3	2	2	2	1	1	2	2	3	2	1	1	2	2	3	3	2	1	1
1	1	67	2	4	1	1	4	4	4	4	4	4	7	7	7	7	6	5	5	0	0	0	2	1	0	0	0	0	0	0	2	0	0	0	0	0	0	0	1	0	0	0	0	2	0	0	1	0	0
1	2	67	2	2	1	2	6	5	7	5	7	6	6	7	5	7	6	7	6	0	2	0	1	0	2	3	0	1	2	2	1	1	0	1	0	0	3	3	3	3	0	0	0	0	0	0	0	2	1
1	1	73	2	2	2	2	4	4	4	4	4	4	4	4	4	4	5	5	4	2	2	2	1	2	2	2	2	2	2	2	2	2	2	2	2	2	2	2	1	2	2	2	1	2	2	2	2	2	2
1	1	40	2	4	1	1	4	4	4	4	4	4	4	4	4	4	7	7	4	2	1	2	1	1	2	1	2	1	2	2	1	1	1	0	2	1	2	0	1	2	2	2	1	2	1	0	1	1	1
1	1	48	2	2	1	1	6	6	6	6	6	6	6	5	5	5	5	5	6	6	0	0	0	0	0	1	1	0	1	0	1	1	1	0	0	0	1	0	0	1	1	0	0	1	1	1	0	0	0
1	1	64	5	2	1	1	4	4	4	5	5	5	4	4	4	5	5	5	5	4	1	1	2	2	1	1	2	2	1	1	2	2	1	1	2	1	1	1	2	2	1	1	2	2	1	1	2	2	1
1	1	75	2	4	1	1	7	7	7	7	7	7	7	7	7	7	7	7	7	7	0	0	0	3	0	0	0	3	0	0	0	3	0	0	0	3	0	0	0	0	0	0	0	0	3	0	0	0	3
1	1	53	2	2	1	1	7	7	7	7	7	7	7	7	7	7	7	7	7	7	0	0	0	0	0	0	0	0	0	0	0	0	0	0	0	0	0	0	0	0	0	0	0	0	0	0	0	0	0
1	1	64	2	2	1	2	4	3	2	4	4	5	5	6	4	3	2	4	5	6	1	1	2	2	0	0	1	2	3	2	1	1	2	2	3	2	1	1	2	1	0	1	2	2	3	2	1	1	2
1	2	66	5	3	2	2	4	4	4	4	4	4	4	4	4	4	4	4	4	4	1	1	1	2	2	2	2	1	1	1	2	2	1	1	1	2	2	2	2	2	3	3	2	2	1	1	1	1	1
1	1	32	1	2	1	1	4	4	4	4	5	5	4	4	4	4	5	5	4	4	1	1	1	1	1	1	2	2	2	1	1	2	2	1	1	1	2	2	1	1	2	2	1	1	2	2	1	1	1
1	1	73	2	3	1	2	3	3	4	5	5	3	5	4	5	2	3	5	4	4	1	2	0	1	1	2	1	2	1	1	2	1	1	3	1	1	2	2	1	3	2	1	0	1	2	1	3	2	1
1	1	62	2	2	1	2	7	7	7	7	7	7	7	7	7	7	7	1	7	7	2	2	2	3	3	2	1	3	2	2	0	2	1	0	3	2	0	2	2	3	3	2	2	3	3	2	2	3	2
1	1	54	2	3	2	1	4	4	4	4	5	5	5	5	5	5	5	5	4	4	2	2	1	1	1	1	1	1	1	1	1	1	2	2	1	1	2	2	1	1	1	2	2	2	3	3	2	2	2
1	1	71	2	2	2	1	4	4	5	5	5	5	5	5	5	4	4	4	5	4	2	2	1	2	2	2	2	2	2	2	2	2	3	3	3	2	2	2	3	3	2	2	2	3	3	2	2	2	2
1	1	69	2	3	2	1	4	4	4	5	5	5	5	5	5	5	5	5	5	5	2	2	2	1	1	2	2	1	1	2	2	1	1	1	2	2	1	1	2	2	2	2	2	2	2	2	2	2	2
1	1	66	2	3	1	1	5	4	5	4	5	4	5	5	5	5	4	5	5	4	1	1	1	2	1	1	1	2	1	1	1	2	1	1	1	2	1	1	1	1	1	1	1	1	2	1	1	1	2
1	2	54	2	2	1	2	7	6	7	7	6	6	6	7	6	5	5	6	6	6	0	0	0	1	0	1	0	2	0	1	1	1	0	1	0	2	0	0	0	1	0	0	0	0	2	1	0	1	2
1	1	51	2	5	1	2	5	5	5	6	4	5	5	4	6	6	6	4	6	7	2	2	2	2	1	2	3	3	2	2	1	2	2	2	2	3	2	2	2	1	2	2	2	3	3	2	2	2	2
1	1	74	2	4	1	1	6	7	6	6	6	7	6	7	6	6	6	6	6	6	0	1	1	2	0	0	0	2	0	0	1	3	1	0	0	2	0	0	0	1	1	0	0	0	3	3	0	0	2
1	1	60	2	4	2	1	1	1	1	1	1	1	1	1	1	1	1	1	1	1	1	1	0	2	0	1	0	2	0	0	0	2	2	0	3	2	2	2	1	1	1	2	2	2	2	1	2	1	1
1	1	63	2	5	1	2	6	6	6	6	6	6	6	6	6	6	7	7	7	7	1	1	1	2	1	1	1	3	0	1	1	2	1	0	0	3	1	1	0	0	0	0	0	0	3	0	1	1	2
1	1	50	2	4	1	2	4	7	7	6	5	6	5	4	5	4	5	5	7	7	0	1	0	2	1	1	0	0	0	1	1	1	1	0	0	1	0	0	0	1	0	1	1	0	0	1	1	0	1
1	1	40	2	3	2	2	7	4	4	4	4	7	4	4	4	7	4	7	4	7	0	0	3	2	1	1	1	2	1	0	0	2	1	1	1	2	0	0	0	1	0	0	0	0	1	0	0	0	2
1	2	65	5	1	2	1	7	7	4	6	4	2	7	7	7	4	7	7	7	7	3	1	1	3	0	3	1	3	1	3	3	0	3	2	0	1	0	3	0	1	3	3	3	3	2	0	0	1	0
1	1	71	2	3	2	1	5	5	5	5	5	5	5	5	5	5	5	5	5	5	2	2	1	1	2	2	3	3	2	2	3	2	2	1	1	2	3	2	2	3	2	2	3	2	2	3	2	2	3
1	1	67	2	4	2	1	4	7	7	5	6	6	6	5	6	5	4	3	5	4	0	1	2	2	1	3	2	1	2	2	2	1	1	2	1	2	2	2	1	2	2	2	2	2	1	1	3	2	1
1	1	48	2	4	1	1	1	1	4	7	7	7	1	4	4	4	1	7	4	1	3	1	2	2	2	3	2	0	3	3	3	0	0	0	3	3	3	3	3	3	3	3	3	3	2	3	3	3	2
1	1	73	2	2	1	1	4	4	3	3	3	4	4	4	3	3	3	3	3	3	2	2	1	1	1	2	2	1	1	1	2	2	1	1	2	2	1	1	1	2	2	1	1	2	2	1	1	2	1
1	1	74	2	2	2	2	4	4	3	3	2	2	3	3	2	2	4	4	4	4	2	2	1	1	0	0	0	0	0	1	1	1	2	2	3	3	3	3	2	2	2	2	1	1	1	1	1	2	2
1	1	72	2	2	2	1	4	4	4	5	4	3	5	3	5	3	5	4	4	5	1	2	1	2	1	2	1	2	2	1	2	1	2	1	2	3	2	1	2	2	1	2	1	2	2	1	2	3	3
1	1	88	2	2	2	1	1	2	1	1	1	1	1	1	1	1	1	1	1	1	2	3	3	2	3	2	3	3	2	2	3	1	2	3	1	1	0	2	1	2	2	2	2	1	1	3	2	3	1
1	1	85	2	2	2	1	4	4	4	4	5	5	4	4	4	4	3	3	3	3	2	2	1	1	1	1	2	2	3	3	2	2	2	3	2	1	1	1	0	0	0	1	1	2	1	1	2	2	1
1	1	67	2	3	1	1	5	5	4	4	4	4	5	5	6	6	5	5	5	5	2	2	1	1	1	2	2	3	3	2	2	1	1	2	2	3	2	2	2	3	2	2	1	2	2	3	2	2	2
1	1	63	2	5	2	1	7	7	7	6	6	5	6	6	6	6	6	6	6	6	1	1	1	3	1	1	1	2	0	0	1	2	1	1	0	3	0	1	0	0	1	0	1	0	3	0	0	1	2
1	1	70	2	2	2	2	2	3	4	4	4	5	3	2	2	1	6	6	5	7	0	1	1	0	2	2	2	2	3	3	2	2	1	2	1	2	3	3	2	1	0	1	2	2	1	1	2	2	1
1	1	71	2	5	1	2	5	6	5	3	5	4	5	5	6	4	5	5	6	5	1	0	1	2	0	0	1	2	0	1	1	1	0	0	0	3	0	0	0	0	0	0	0	0	2	0	0	0	2
1	2	77	5	2	2	1	7	4	5	6	5	6	6	7	4	4	5	5	5	5	1	3	1	0	1	2	3	2	1	2	3	1	1	1	1	1	1	1	1	3	2	2	2	0	2	2	2	2	2
1	1	81	2	2	1	2	4	4	4	4	4	4	4	4	4	4	4	4	4	4	1	1	1	1	1	1	1	1	1	1	1	1	1	1	1	1	1	1	1	1	1	1	1	1	1	1	1	1	1
1	1	79	2	1	1	1	3	3	4	4	3	3	4	4	5	5	4	5	5	4	2	2	1	1	2	2	1	1	2	2	1	1	2	2	1	1	2	2	1	1	2	2	1	1	2	2	1	1	2
1	1	41	2	3	2	2	4	4	3	3	4	4	5	5	4	3	3	4	4	4	2	2	1	1	1	0	0	1	1	2	2	2	1	1	2	2	2	2	2	1	1	2	2	2	2	2	2	2	2
1	1	64	2	2	2	1	3	3	2	2	2	2	3	3	2	2	2	3	2	3	2	2	1	1	1	1	2	2	1	1	1	2	2	1	1	1	1	2	2	1	1	1	2	1	2	1	0	0	1
1	1	76	2	1	1	2	4	4	3	3	4	4	4	3	3	3	4	4	4	4	1	1	2	2	1	1	1	2	2	2	1	1	1	1	2	1	1	1	1	1	1	1	1	1	2	2	1	1	1
1	1	61	2	2	2	1	4	4	3	3	4	4	3	7	4	4	4	3	5	5	2	2	1	1	2	2	1	1	2	2	1	1	2	0	0	1	1	2	2	1	1	2	2	3	3	2	2	1	2
1	1	35	1	2	1	1	7	5	7	7	5	7	7	7	7	6	7	4	7	6	1	0	1	0	1	1	1	0	1	0	0	1	1	1	1	1	1	1	1	1	1	1	1	1	1	1	1	1	1
1	1	73	2	3	2	2	5	5	4	4	3	3	4	4	5	5	4	4	4	4	2	2	1	1	1	1	2	2	1	1	1	2	2	1	0	0	1	1	2	2	3	2	2	2	1	1	2	2	1
1	1	58	2	2	1	1	6	5	6	5	6	5	5	6	6	5	6	6	5	5	1	1	1	1	1	1	2	1	1	1	1	2	1	1	2	1	2	1	2	1	1	1	1	2	2	1	1	1	1
1	1	69	2	1	2	1	5	5	5	5	5	5	5	5	5	5	5	5	5	5	1	1	1	2	1	1	1	2	1	1	1	2	1	1	1	2	1	1	1	1	1	1	1	1	2	1	1	1	2
1	2	67	5	1	1	1	7	4	4	4	3	7	7	7	4	4	6	7	6	7	1	1	1	3	2	2	2	2	1	1	0	1	2	2	0	1	1	2	0	1	0	0	1	0	0	0	0	0	3
1	1	81	2	1	2	2	4	4	5	4	5	6	7	6	5	4	3	3	2	2	2	2	1	1	2	2	1	1	2	1	1	0	1	1	2	2	3	3	2	2	3	3	2	2	1	1	2	2	2
1	1	66	5	1	2	2	7	7	7	6	7	6	7	7	6	7	6	7	7	7	2	2	2	2	3	2	3	2	3	3	1	2	3	2	3	1	2	3	2	2	1	2	3	2	1	3	3	2	3
1	2	70	2	1	2	1	4	4	4	4	4	4	4	4	4	4	4	4	4	4	0	0	0	2	0	0	0	3	0	0	0	2	0	0	0	3	0	0	0	0	0	0	0	0	2	0	0	0	3
1	1	49	2	2	1	1	7	7	7	7	7	4	4	7	4	7	7	7	7	7	2	2	1	2	1	1	1	2	1	1	2	2	2	1	1	2	2	1	2	1	1	1	1	1	1	1	1	1	1
1	1	71	2	3	2	1	4	4	4	4	4	4	4	4	4	4	4	4	4	4	1	1	0	0	1	0	1	2	1	1	2	0	0	1	0	1	0	0	0	0	0	0	0	0	0	0	0	0	3
1	1	70	2	2	1	2	4	4	4	4	4	4	4	4	4	4	4	4	4	4	1	1	1	1	1	1	1	1	2	1	1	1	1	1	2	2	2	2	2	2	1	1	1	1	1	1	1	1	1
1	1	48	2	2	1	1	4	4	4	4	4	4	4	4	4	4	4	4	4	4	2	2	2	2	2	1	1	1	1	1	1	1	1	1	1	0	0	0	0	0	0	0	0	0	0	1	1	1	1
1	2	71	5	1	2	2	6	6	6	7	7	7	6	7	7	6	7	6	7	7	0	1	1	2	1	1	1	2	0	1	1	2	1	1	0	2	0	0	0	0	0	0	0	0	3	0	0	0	3
1	1	63	2	4	1	2	4	5	5	5	6	6	5	5	5	5	5	5	5	5	2	1	1	1	1	1	1	0	0	0	0	0	1	1	1	1	1	1	2	2	2	2	2	1	2	2	1	1	1
1	1	50	2	3	2	2	3	3	3	4	4	5	5	4	4	5	5	4	4	4	2	2	1	1	2	2	1	1	2	3	3	2	2	1	1	0	0	1	2	2	2	2	1	1	2	2	1	1	2
1	1	59	2	3	1	1	4	4	4	4	4	4	4	5	5	5	4	4	5	5	1	2	2	2	1	1	1	2	0	1	2	2	1	2	1	2	1	2	1	1	2	1	1	1	2	1	2	1	2
1	2	65	2	2	1	2	4	4	5	6	6	6	6	6	6	6	6	6	6	5	0	0	0	2	0	0	0	2	0	0	0	1	0	0	0	1	1	0	0	0	0	0	0	0	2	0	0	0	1
1	1	81	2	3	2	2	4	4	4	4	4	4	4	4	4	4	4	4	4	4	1	1	1	1	1	1	1	2	1	1	1	2	1	1	1	2	1	1	1	2	2	1	1	1	1	1	1	1	1
1	2	79	2	5	2	2	4	6	7	7	4	7	6	4	7	7	6	7	7	7	0	0	1	3	1	0	1	3	0	1	0	2	0	0	0	2	0	1	0	0	1	1	0	0	2	0	0	1	2
1	1	40	2	3	2	1	6	4	4	4	5	5	5	5	5	5	5	5	7	7	0	0	0	0	1	0	1	1	0	0	2	2	0	0	0	0	0	0	0	0	0	0	0	0	0	1	0	0	2
1	2	63	2	1	1	1	4	4	4	4	4	4	4	4	4	4	4	4	4	4	1	1	1	1	1	1	1	1	1	1	1	1	1	1	1	1	1	1	1	1	1	1	1	1	1	1	1	1	1
1	1	78	2	1	2	2	5	4	5	5	4	5	6	6	5	5	5	5	5	5	1	0	1	2	1	2	2	1	1	1	1	1	1	0	2	1	1	0	1	1	1	0	2	0	1	2	1	2	1
1	1	45	2	2	1	1	4	1	4	6	2	5	5	4	4	6	6	5	4	6	1	0	1	2	2	1	1	2	1	1	1	1	2	0	0	2	0	0	1	1	1	1	1	0	2	0	1	2	0
1	2	74	5	2	2	2	2	2	2	2	2	2	2	2	2	2	2	2	2	2	1	2	1	2	1	2	1	3	2	1	2	1	2	2	1	1	1	2	2	1	2	1	2	2	2	1	1	1	2
1	1	75	2	3	2	2	4	4	3	4	4	3	4	4	3	3	4	4	5	5	1	1	1	1	2	2	1	1	2	2	1	1	2	2	3	3	2	2	2	2	3	3	2	2	2	2	3	3	2
1	1	66	2	3	2	2	5	5	4	6	4	5	4	6	4	6	4	4	4	6	1	0	1	2	1	1	2	3	1	0	0	2	0	0	1	3	0	0	1	0	0	0	0	0	2	0	0	0	3
1	1	67	2	2	1	2	4	7	7	6	6	7	7	6	6	4	5	6	7	5	1	1	1	3	1	1	2	2	0	0	0	1	1	0	0	2	0	0	0	1	1	0	0	0	2	0	0	1	3
1	1	74	3	3	2	1	3	3	2	2	3	3	4	4	4	4	3	3	4	4	1	1	2	2	1	1	0	0	1	2	3	2	1	1	2	3	2	1	0	1	2	3	2	2	1	1	0	0	1
1	1	69	2	2	2	1	4	4	3	4	5	5	6	5	4	4	5	5	6	6	1	1	2	2	2	1	1	2	2	1	2	1	2	1	2	2	1	2	2	1	2	2	3	2	1	2	2	3	2
1	1	60	2	1	1	1	3	3	4	4	5	5	4	5	6	5	4	4	5	5	1	1	2	2	1	2	1	2	1	2	1	2	3	2	1	1	1	2	2	1	1	2	2	1	2	1	2	1	2
1	1	70	2	1	1	1	4	4	4	2	2	4	4	4	3	4	4	4	4	4	1	0	1	1	1	2	2	2	1	2	2	1	1	1	0	1	0	1	0	1	2	2	2	1	1	1	0	1	2
1	1	58	2	3	1	1	4	4	3	3	4	4	5	5	6	6	7	5	5	4	2	2	1	1	0	0	1	1	2	2	1	1	2	2	1	2	1	2	2	3	2	2	1	0	1	1	2	2	2
1	1	47	2	1	1	1	4	4	3	3	4	4	4	4	5	5	6	6	7	7	2	2	1	1	0	0	1	1	2	3	2	2	1	1	2	2	1	1	0	0	1	2	2	3	2	1	1	2	2
1	1	76	2	3	1	1	4	4	3	2	3	4	5	6	6	5	4	3	2	2	2	2	1	1	2	2	1	1	2	2	1	1	0	0	1	2	2	1	1	2	2	1	2	2	1	2	2	1	1
1	2	65	2	1	1	1	4	4	3	3	2	2	3	4	4	5	6	6	5	5	2	2	1	1	0	0	1	1	2	2	1	2	2	3	2	1	0	1	2	3	2	2	1	1	0	0	1	2	2
1	2	73	2	5	2	2	4	4	3	3	4	4	5	5	6	6	5	5	6	6	2	2	1	1	1	1	0	0	0	1	1	2	2	2	3	3	2	2	1	2	2	1	2	2	2	2	1	1	2
1	1	62	2	1	2	1	6	6	6	6	3	6	6	6	6	3	6	3	6	3	1	3	2	2	1	1	1	3	0	1	2	1	2	0	0	2	1	0	0	0	2	0	1	0	3	1	0	1	2
1	1	58	2	2	1	1	6	4	4	5	7	7	4	7	6	4	7	7	6	6	1	0	0	3	0	0	0	3	0	0	0	2	2	1	0	3	3	1	0	0	0	0	0	0	3	0	0	0	3
1	1	33	2	2	1	2	7	7	7	7	7	7	7	7	7	7	7	7	7	7	0	0	0	0	0	0	0	2	0	0	0	0	0	0	0	1	0	0	0	0	0	0	0	0	0	0	0	0	2
1	1	59	2	1	1	2	4	7	7	4	4	4	4	4	4	7	4	7	7	4	1	0	1	1	1	1	1	0	1	1	0	1	0	1	0	2	1	1	1	2	2	1	2	1	2	0	0	0	1
1	1	63	2	2	1	1	4	6	6	4	2	4	5	3	4	3	3	5	7	5	1	0	1	3	1	2	1	2	1	1	1	2	1	1	0	3	1	1	0	1	1	0	1	1	1	1	2	1	3
1	1	72	2	1	1	1	3	3	4	4	5	5	4	4	3	4	4	5	5	4	2	2	1	1	2	2	1	1	2	2	1	1	2	2	1	2	1	1	2	2	1	1	2	2	1	0	1	2	2
1	2	78	5	1	1	1	4	4	3	3	4	4	5	4	3	3	3	4	4	3	1	1	2	2	1	1	2	1	1	2	1	1	2	2	2	1	1	1	0	1	2	2	1	1	2	2	1	1	0
1	1	40	2	2	1	1	7	7	7	7	7	7	7	7	7	7	7	7	7	7	0	0	0	3	0	0	3	3	0	0	0	3	0	0	0	3	0	0	0	0	0	0	0	0	3	0	0	0	3
1	1	78	2	1	1	2	3	3	2	2	1	1	2	3	4	5	6	6	7	6	2	2	1	1	0	0	1	1	2	2	3	2	1	0	0	1	1	2	3	2	2	1	1	0	0	1	1	1	2
1	1	81	2	4	1	1	3	3	2	4	4	4	3	3	4	4	5	5	6	6	1	1	0	3	0	1	1	2	1	1	2	2	1	1	2	2	1	2	0	0	1	2	2	1	1	0	0	2	2
1	1	45	2	1	1	1	7	6	7	4	7	7	4	7	6	6	7	7	7	7	0	0	0	3	0	0	0	3	0	0	0	3	0	0	0	3	0	0	0	0	0	0	0	0	0	0	0	0	0
1	1	55	2	2	1	1	4	4	4	3	3	4	4	3	4	4	5	5	4	4	2	2	1	1	0	0	1	1	2	2	3	2	2	1	1	2	2	3	2	2	1	1	2	2	1	0	1	2	3
1	2	84	5	2	2	1	7	4	4	4	7	7	7	7	7	7	7	7	7	7	1	0	0	3	1	1	1	2	1	0	1	2	2	1	1	2	1	1	1	1	1	0	0	0	2	1	1	1	2
1	1	62	2	3	1	1	3	3	2	3	4	4	5	5	5	4	3	2	1	2	2	2	1	0	1	1	1	2	2	2	1	1	0	1	2	2	1	1	0	1	1	2	2	3	3	2	2	1	1
1	1	71	2	3	2	1	4	4	5	4	4	5	5	4	4	5	5	6	6	6	2	2	1	1	0	0	1	1	2	2	2	2	1	1	2	2	3	3	2	2	1	1	2	2	2	2	2	1	1
1	1	75	2	4	1	1	7	7	7	7	7	7	7	7	7	7	7	7	7	7	0	2	0	0	0	0	0	0	0	0	0	0	0	0	0	0	0	0	0	0	0	0	0	0	0	0	0	0	0
1	1	72	2	1	1	2	4	4	3	4	4	5	6	6	5	5	4	4	3	3	2	2	1	1	2	1	0	1	1	2	2	1	1	2	2	1	1	0	1	2	1	1	2	1	0	1	1	2	1
1	1	56	2	2	1	1	7	4	7	7	4	4	4	6	4	4	4	4	7	4	0	0	0	0	0	0	0	3	0	1	0	0	0	0	0	3	0	0	0	0	0	0	0	0	3	0	0	0	3
1	1	65	2	3	2	1	7	7	7	1	7	7	6	7	1	1	4	4	4	4	2	1	2	3	1	1	1	3	1	1	1	1	1	2	0	2	0	1	1	2	2	1	1	1	2	1	1	2	2
1	2	74	2	1	1	2	6	5	6	5	6	5	6	5	6	5	6	5	6	5	0	0	0	0	1	0	0	0	0	0	0	3	1	0	0	3	0	0	0	1	1	0	1	0	1	0	1	0	0
1	1	56	2	2	1	2	3	3	4	4	5	5	4	4	5	5	4	4	3	3	2	2	1	1	2	2	1	1	0	1	1	2	2	1	2	2	2	1	0	1	2	2	1	2	2	1	2	3	2
1	1	65	2	5	1	1	5	5	4	4	3	3	4	4	5	5	6	6	5	5	2	2	1	1	0	0	1	1	2	2	1	1	2	2	3	3	2	2	1	1	1	1	2	2	3	2	2	1	1
1	2	62	2	3	2	1	7	7	7	7	7	7	7	7	7	7	7	7	7	7	1	0	0	3	0	0	0	3	0	0	2	3	0	0	0	3	0	0	0	0	0	0	0	0	3	0	0	0	3
1	1	54	2	3	1	2	7	4	4	7	4	7	4	7	4	4	4	5	7	4	1	0	2	2	1	1	0	3	0	1	1	0	3	1	0	1	0	1	0	0	1	1	1	0	1	0	0	1	1
1	1	62	2	1	1	1	2	2	2	4	3	5	5	2	4	3	3	3	4	3	0	0	0	1	0	1	2	2	1	1	0	1	1	1	1	2	0	1	1	1	1	1	1	0	2	0	0	1	2
1	2	45	2	2	1	2	3	4	4	5	5	6	7	6	6	5	5	4	4	3	1	1	0	0	1	1	2	3	2	2	1	1	0	1	2	2	3	2	1	1	0	1	2	3	2	1	0	1	2
1	1	64	2	1	2	1	3	3	2	2	1	1	2	2	3	4	5	4	5	6	2	2	1	1	0	0	1	1	2	2	1	1	2	3	2	1	1	0	1	2	2	1	1	2	1	1	0	1	2
1	1	69	2	4	2	2	4	4	3	3	2	3	2	3	4	4	5	5	6	5	1	2	2	1	1	0	0	1	1	2	2	1	2	1	1	0	0	1	2	2	3	2	2	1	0	0	1	1	2
1	2	43	2	2	1	1	4	4	3	3	2	3	4	4	4	4	3	4	4	4	2	2	1	1	0	0	1	2	2	3	2	2	1	2	1	0	1	2	3	2	2	1	1	2	1	0	0	1	2
1	1	73	5	5	1	1	5	1	6	4	1	3	6	7	3	5	7	7	6	5	0	1	0	2	0	1	0	2	0	1	0	2	2	0	0	2	0	0	0	0	0	0	0	0	2	0	0	1	2
1	1	62	2	4	1	2	4	7	7	7	7	4	4	4	7	7	7	7	7	7	2	0	1	3	0	1	0	2	0	0	0	3	0	0	3	0	0	0	3	3	0	0	0	0	2	0	0	0	2
1	2	68	2	4	1	2	7	7	5	7	4	5	7	7	7	7	7	6	7	6	1	2	0	2	0	0	0	3	0	0	2	3	0	0	0	3	0	0	0	0	0	0	0	0	3	0	1	0	3
1	1	49	2	2	1	1	3	3	2	2	4	4	5	5	6	6	5	5	4	4	2	2	1	0	0	0	0	1	1	2	2	1	1	0	0	1	1	1	2	2	1	0	0	1	1	2	2	3	2
1	1	50	2	3	2	1	7	7	4	7	4	4	7	7	7	7	7	7	7	7	3	0	3	2	1	1	0	0	1	1	1	2	3	3	0	0	0	1	1	2	2	1	1	0	0	1	1	2	3
1	2	85	2	3	2	2	2	4	1	4	1	4	1	1	5	4	1	1	1	4	2	2	3	2	3	3	1	2	3	3	1	0	3	3	2	1	2	3	3	3	3	3	2	1	1	2	1	2	1
1	2	77	5	1	2	1	5	5	4	4	3	3	3	2	3	4	4	5	5	5	2	2	1	1	0	0	1	1	2	2	3	3	2	2	1	1	2	2	3	2	2	1	1	0	1	2	3	3	2
1	1	75	1	3	1	2	3	3	2	2	1	2	3	3	4	4	5	5	6	5	2	2	1	1	0	0	2	2	1	2	2	1	0	0	1	2	2	3	2	2	3	3	2	1	0	0	1	1	2
1	1	58	2	2	1	2	4	4	4	4	4	4	4		5	7	6	5	5	3	1	2	2	3	2	2	3	2	2	1	1	1	0	2	2	2	2	3	2	2	2	2	1	1	2	1	2	1	2
1	1	67	2	1	2	1	4	4	3	3	2	2	2	1	2	3	4	4	5	5	2	2	1	1	0	0	1	1	2	2	3	2	2	1	1	0	0	1	2	2	1	2	3	2	2	1	1	2	1
1	1	69	2	3	1	2	5	5	4	4	4	4	5	5	5	6	5	5	5	5	1	0	1	3	0	1	0	3	0	1	0	3	0	0	0	3	1	1	0	1	1	1	1	0	2	0	0	1	2
1	1	39	2	3	1	1	3	3	2	2	1	1	2	3	4	4	5	5	6	6	3	3	2	2	1	1	1	0	0	1	1	2	2	3	2	2	1	1	0	0	1	2	2	3	2	2	1	1	2
1	1	82	2	2	2	2	4	4	3	3	2	2	1	1	2	2	3	3	4	4	2	2	1	1	2	2	1	1	0	0	1	1	2	2	3	3	2	2	1	1	0	0	1	1	2	2	2	2	1
1	1	51	2	5	0	2	3	3	2	1	2	3	4	4	5	5	6	7	6	6	0	1	1	2	3	2	2	1	1	0	0	1	2	2	3	2	2	1	1	0	1	1	2	2	3	2	1	1	0
1	1	78	5	3	1	1	6	6	6	6	6	4	5	6	6	6	6	6	6	6	2	2	1	1	0	0	1	1	2	3	2	2	1	1	0	1	2	2	1	1	0	1	2	2	3	2	2	1	1
1	1	59	2	2	1	2	4	4	3	3	4	3	2	1	2	3	4	4	4	3	2	2	1	0	0	1	2	2	3	2	2	1	1	2	2	1	1	2	2	1	1	0	1	1	2	3	2	1	1
1	1	45	2	4	1	2	7	7	7	7	7	7	7	7	7	7	7	7	7	7	0	0	0	3	0	0	0	0	0	0	0	3	0	0	0	3	0	0	0	0	0	0	0	0	3	0	0	0	3
1	1	89	5	2	1	1	4	4	3	2	2	1	1	2	3	4	5	6	4	5	2	2	1	1	0	0	1	2	2	3	2	1	1	0	0	1	2	2	3	2	1	1	2	2	1	2	2	1	1
1	1	61	2	1	1	2	7	4	7	7	6	6	6	5	5	5	4	5	4	5	0	0	0	0	1	0	0	2	0	2	0	0	0	0	0	2	2	2	2	2	0	2	0	2	2	2	0	0	2
1	1	60	2	4	2	2	6	6	6	6	6	6	6	6	6	6	6	6	6	6	0	1	0	3	0	0	0	3	0	0	0	3	2	0	1	3	1	1	0	0	1	1	1	0	3	0	1	1	3
1	2	66	2	1	2	1	4	4	4	4	4	4	7	4	4	2	4	7	7	4	2	2	1	2	1	2	1	2	1	3	3	2	1	1	0	2	2	2	0	1	3	3	3	2	1	2	3	3	1
1	1	63	2	2	2	1	4	4	4	3	3	4	4	5	5	4	4	5	5	5	1	1	1	1	2	2	2	2	3	3	3	2	2	2	2	1	1	2	2	2	2	3	2	2	2	2	2	2	2
1	1	60	3	2	2	1	4	4	3	3	4	4	3	2	3	4	2	3	2	1	2	2	1	0	0	1	1	2	3	3	2	2	1	0	0	1	2	2	3	2	2	1	1	1	0	0	1	1	2
1	1	56	4	3	1	2	4	4	3	2	2	1	1	2	3	3	4	3	3	4	2	2	1	1	0	0	1	1	2	2	3	2	2	1	1	2	1	0	1	2	2	1	1	0	1	2	2	3	2
1	1	66	2	2	2	1	4	4	3	3	2	2	1	1	2	3	3	4	4	5	1	1	0	0	1	1	2	3	2	1	0	0	1	2	3	2	1	0	1	2	3	2	2	1	1	0	0	1	2
1	2	58	2	2	1	2	4	4	3	3	2	2	1	1	2	2	3	3	4	4	2	2	1	1	0	0	1	1	2	2	1	1	2	2	1	1	0	0	1	2	3	2	1	0	1	2	3	2	1
1	1	77	2	4	2	1	6	5	6	7	6	6	6	6	6	6	6	6	6	6	2	1	2	2	1	2	1	2	1	2	1	1	1	1	1	2	0	2	0	1	2	1	2	1	2	0	0	1	2
1	1	52	2	2	1	1	5	4	5	5	4	5	6	5	5	4	4	5	5	5	2	2	2	2	1	1	1	2	1	2	2	0	2	0	0	2	2	2	0	2	1	1	1	0	1	0	0	0	1
1	1	57	2	1	1	2	4	4	4	4	4	4	4	4	4	4	4	4	4	4	0	0	0	3	0	0	0	2	0	0	0	2	1	0	0	3	0	0	0	0	0	0	0	0	3	0	0	0	3
1	1	65	2	2	1	2	5	5	4	4	3	2	2	1	2	2	3	3	4	5	2	2	1	1	0	0	1	1	2	3	2	2	1	1	0	0	1	2	2	3	2	2	2	1	1	2	2	2	3
1	1	83	2	1	2	1	4	4	3	4	2	4	4	4	3	3	4	4	4	4	1	1	2	2	2	2	2	2	1	1	2	2	1	1	1	2	1	2	1	1	1	1	1	1	2	0	1	2	1
1	1	65	2	1	1	1	7	7	7	4	4	7	4	4	7	7	4	4	4	4	1	0	1	2	2	1	1	1	1	1	3	1	0	2	1	2	0	1	1	2	1	1	1	1	1	0	0	1	2
1	2	60	2	4	1	1	4	4	3	3	2	2	1	1	2	3	3	4	5	5	2	2	1	1	0	0	1	2	2	3	2	2	1	1	0	0	1	1	2	2	3	2	2	1	1	0	0	1	1
1	1	74	2	4	2	2	4	4	3	2	2	1	1	2	3	4	5	4	5	5	2	2	1	1	0	0	1	2	2	3	2	2	1	1	0	1	2	3	2	2	1	1	0	1	2	2	3	2	2
1	2	57	2	2	1	1	3	3	2	2	1	1	2	3	3	4	4	5	5	4	1	1	1	1	1	1	1	1	0	0	1	1	2	2	1	1	3	3	2	1	1	0	0	1	1	1	1	2	2
1	1	50	2	3	1	1	7	7	7	7	7	7	7	7	7	7	7	7	7	7	1	0	0	0	0	0	0	3	0	0	1	2	1	0	0	2	0	0	0	0	0	0	0	0	0	0	0	1	0
1	1	54	2	1	2	1	4	4	4	4	4	4	4	4	4	4	4	4	4	4	3	2	1	2	2	2	2	2	1	1	1	1	1	1	1	1	1	1	1	1	1	1	1	1	1	1	1	1	1
1	2	54	2	4	1	2	4	4	3	3	2	2	1	1	2	2	3	3	3	3	1	1	0	0	1	1	2	2	3	3	2	2	1	1	0	0	1	1	1	2	2	3	3	2	2	1	0	0	1
1	1	83	2	2	1	1	3	3	2	2	1	1	2	2	3	4	4	5	5	4	3	3	2	2	1	1	0	0	1	1	2	2	3	3	2	2	1	1	0	0	1	1	2	2	3	2	2	1	1
1	2	70	2	2	2	1	7	7	7	7	7	7	7	7	7	7	7	4	7	7	1	1	1	1	1	1	1	1	1	1	1	1	1	1	1	1	1	1	1	1	1	1	1	1	1	1	1	1	1
1	1	78	5	2	2	2	6	4	6	5	4	7	7	7	5	6	7	7	7	7	1	1	1	2	0	0	0	3	0	2	0	3	0	3	0	3	0	0	0	0	0	0	0	0	0	0	3	0	3
1	1	48	2	2	1	1	3	3	2	2	1	1	2	2	3	3	4	4	5	5	2	2	1	1	0	0	1	1	2	2	3	2	1	1	0	0	1	1	2	2	3	2	2	1	1	0	0	1	1
1	2	67	2	2	1	1	3	3	2	2	1	1	2	3	3	4	5	5	6	6	2	2	1	1	0	0	1	2	2	3	2	1	1	0	0	1	2	2	3	2	2	1	1	0	0	1	2	2	3
1	1	70	2	2	1	1	3	3	2	2	1	1	2	3	4	5	5	6	6	7	2	2	1	1	0	0	1	1	1	2	2	2	3	2	2	1	1	2	1	0	0	1	1	2	2	3	2	2	1
1	1	18	1	2	1	1	4	4	4	4	4	4	4	4	4	4	4	4	4	4	2	2	1	1	2	2	1	1	1	2	2	1	1	2	2	1	1	2	1	1	2	2	1	1	0	0	1	1	2
1	1	69	2	2	1	1	5	5	4	3	3	2	2	1	1	2	2	3	3	4	2	2	1	1	0	0	1	1	2	2	2	1	1	0	0	1	1	0	0	1	1	2	3	2	2	1	1	0	0
1	2	58	2	2	2	2	6	4	6	4	4	4	4	4	4	4	6	6	4	6	2	2	0	3	0	2	1	3	0	0	0	0	1	0	0	2	0	0	0	0	0	0	1	0	3	0	2	2	2
1	2	71	2	2	2	1	4	4	3	3	2	2	1	1	2	2	3	3	4	4	2	2	1	1	0	0	1	2	3	2	2	1	1	0	1	2	3	2	2	2	1	1	0	1	2	2	3	2	2
1	1	69	2	1	1	2	7	7	7	7	4	7	7	7	4	4	7	7	7	7	2	2	1	1	0	1	1	2	2	3	2	2	1	1	2	2	1	1	0	0	1	1	2	2	3	3	2	2	2
1	1	84	5	3	1	2	4	4	3	3	2	2	1	1	2	2	3	4	5	5	2	2	1	1	0	0	1	2	2	1	1	0	1	2	2	3	3	2	2	1	1	0	0	1	2	2	3	2	1
1	1	48	2	4	1	1	4	4	3	3	4	4	5	5	6	6	5	5	4	4	1	1	0	0	1	1	2	2	1	1	0	0	1	1	2	2	1	1	0	0	1	1	2	2	3	2	2	1	1
1	1	58	2	2	1	1	4	4	3	3	2	2	3	3	4	4	5	6	6	5	2	2	1	1	0	0	1	1	1	2	3	2	2	1	1	0	0	1	2	2	3	2	2	1	1	0	1	2	3
1	1	68	2	2	1	1	4	4	3	3	2	2	1	1	2	2	3	3	4	4	2	2	1	1	0	0	1	1	2	2	3	2	2	1	1	0	0	1	1	2	1	2	1	1	2	2	1	1	2
1	1	85	2	3	1	1	4	4	4	4	4	5	5	5	5	6	6	6	7	7	2	2	1	1	0	0	1	1	2	2	2	3	3	2	2	1	1	0	0	1	1	2	2	3	2	2	2	1	1
1	1	85	2	2	2	1	4	4	4	3	3	4	4	4	5	5	4	4	5	5	2	2	2	2	2	2	2	2	2	2	2	2	2	2	1	1	1	2	3	3	2	2	1	1	2	2	2	2	2
1	1	67	2	1	1	2	5	5	4	4	3	3	4	4	5	5	4	4	4	4	2	2	1	1	0	0	1	1	2	2	2	2	3	2	2	2	2	1	1	2	2	2	2	1	1	0	0	1	1
1	2	79	2	3	2	2	7	7	6	7	6	7	6	7	6	7	6	7	6	7	1	0	1	3	3	2	1	3	0	0	1	3	1	1	0	3	0	1	0	0	1	1	1	1	2	1	1	2	2
1	1	56	2	4	2	1	4	4	7	4	2		4	7	4	4	4	4	6	5	2	0	2	2	1	1	2	1	0	0	1	2	2	3	2	1	1	0	1	2	2	3	2	1	0	1	1	2	2
1	1	80	5	1	2	2	4	4	3	3	4	4	5	5	6	6	7	6	5	4	2	1	1	2	2	2	2	3	2	2	2	3	2	2	2	2	2	1	2	2	3	2	2	3	2	1	0	1	1
1	1	60	2	3	2	1	3	3	6	6	6	3	4	5	6	5	4	3	4	5	2	1	2	2	1	0	2	3	2	1	0	2	3	2	2	1	0	1	2	3	2	1	2	3	2	1	0	1	2
1	2	65	2	2	2	2	7	7	7	6	7	7	7	4	5	7	7	7	7	7	2	0	1	2	2	2	1	0	3	1	2	1	0	2	3	1	1	0	1	0	1	0	0	1	0	0	0	0	0
1	1	54	2	5	1	1	7	6	6	5	7	7	7	7	7	4	5	6	7	7	0	1	0	2	1	1	1	2	0	0	1	2	1	0	1	2	0	0	0	0	1	1	0	0	1	0	1	1	2
1	1	57	2	2	2	2	4	4	5	6	3	7	5	5	2	4	5	4	3	5	1	1	2	3	2	2	3	2	1	1	0	2	3	2	2	3	3	1	0	1	2	2	3	2	2	1	1	2	3
1	2	51	2	2	2	2	4	4	2	3	4	5	6	5	4	7	4	7	5	4	1	1	2	2	1	1	0	0	1	2	2	1	1	2	2	1	1	2	2	1	1	2	2	1	1	2	2	1	1
1	1	60	2	2	2	1	4	4	4	4	4	4	4	4	4	5	5	7	7	7	2	2	2	2	3	3	2	2	1	1	0	0	0	1	1	0	0	0	0	0	0	1	1	2	2	3	3	2	2
1	1	71	2	5	2	1	4	4	3	3	4	5	5	4	4	3	3	4	4	5	2	2	1	0	0	1	1	2	3	2	1	0	1	2	3	2	2	1	1	0	1	2	2	1	0	0	1	2	3
1	1	74	2	3	2	2	3	3	4	4	5	5	6	6	5	4	4	4	3	3	2	2	1	1	0	1	2	2	1	1	2	2	2	1	1	2	1	0	1	2	3	2	1	0	1	2	3	2	1
1	1	72	2	5	1	2	7	6	6	6	6	7	6	7	6	6	6	6	6	6	1	1	1	2	0	1	1	2	0	1	0	3	1	0	0	2	0	0	0	0	1	0	0	0	2	0	1	1	2
1	1	39	2	3	2	2	7	7	7	7	7	7	7	7	7	7	7	6	7	7	2	1	1	2	2	2	2	3	1	2	2	2	2	1	1	2	1	1	1	1	1	1	2	2	2	1	0	2	1
1	1	59	2	3	2	1	4	5	5	5	4	4	4	4	4	4	5	4	5	5	1	1	1	2	1	1	1	2	1	1	1	2	2	1	1	2	1	1	1	2	1	1	1	1	1	1	1	1	2
1	1	41	2	5	1	2	7	4	7	7	7	7	4	4	4	7	7	7	7	7	1	1	1	2	1	1	1	2	2	0	1	2	2	1	0	3	0	0	0	0	0	0	0	1	0	1	1	1	2
1	1	75	2	5	1	1	4	4	4	4	4	4	4	4	4	4	4	4	4	4	2	1	2	1	1	1	2	2	1	1	1	2	2	1	1	2	1	1	1	2	2	1	2	1	2	0	2	1	1
1	1	72	5	2	1	2	7	6	6	6	6	7	7	5	5	4	4	4	4	4	1	2	0	3	1	0	0	0	0	0	0	2	0	0	3	0	0	0	0	0	0	0	0	0	3	0	1	0	3
1	1	65	2	3	1	2	7	7	7	7	7	7	7	4	7	7	7	7	7	7	2	2	1	3	3	2	1	3	1	2	2	3	3	2	3	2	1	1	0	2	1	3	1	2	0	1	2	2	1
1	1	41	2	2	1	1	7	7	3	3	3	3	3	3	3	4	4	4	4	4	0	0	0	0	0	0	1	1	1	1	2	2	2	2	3	3	3	2	2	2	2	3	3	2	2	1	1	1	1
1	2	74	2	3	2	1	4	4	4	4	4	4	1	1	1	1	1	1	1	1	1	1	1	1	1	1	1	1	1	1	0	0	1	1	1	1	1	1	2	2	2	2	2	1	1	1	1	1	0
1	2	64	2	2	2	1	4	4	7	4	4	7	1	4	4	4	4	4	4	1	3	3	3	3	3	2	2	2	1	3	3	1	3	3	0	0	3	3	0	2	3	3	3	2	0	2	1	1	1
1	1	72	2	3	2	2	4	4	4	4	4	4	4	4	4	4	4	4	4	4	1	1	1	1	1	1	1	1	1	1	1	1	1	1	1	1	1	1	1	1	1	1	1	1	1	1	1	1	1
1	1	61	2	2	1	2	1	1	1	2	2	2	3	3	4	3	3	2	2	2	0	0	1	1	1	2	2	2	2	2	1	1	1	1	0	0	0	0	0	1	1	2	2	3	3	3	3	2	2
1	1	60	2	3	1	2	6	6	6	5	5	5	6	6	6	6	6	6	6	6	1	1	0	3	1	1	1	2	0	0	1	2	0	0	0	2	1	1	0	0	0	0	0	0	2	0	1	0	1
1	2	63	2	2	1	1	4	4	4	4	5	5	5	5	4	4	4	4	4	4	1	1	2	2	2	2	2	2	2	2	2	2	2	2	2	2	2	2	2	2	2	3	3	3	2	2	2	1	1
1	2	64	4	4	2	1	4	4	4	2	3	4	4	2	4	4	4	5	4	4	2	0	2	1	1	2	2	1	2	2	1	0	1	1	1	2	0	2	1	2	2	1	1	0	1	0	0	0	1
1	1	58	2	3	2	2	4	5	5	6	6	5	4	4	3	3	3	4	4	2	1	1	1	1	2	2	2	3	3	2	2	1	1	0	0	0	1	1	2	2	1	1	1	1	0	0	1	1	2
1	1	57	2	4	1	1	4	4	4	4	4	5	5	6	6	5	4	4	4	4	2	2	1	2	2	1	1	2	2	1	1	2	2	2	2	2	2	1	1	2	2	2	2	2	2	2	2	2	1
1	1	80	5	4	2	2	7	7	4	7	7	7	7	7	4	7	7	7	7	7	2	0	2	2	2	2	1	0	0	0	0	2	2	2	2	3	0	0	0	0	0	0	0	0	0	0	0	0	0
1	2	65	2	2	2	1	4	3	7	5	7	7	4	4	7	5	7	7	7	7	2	2	3	2	1	0	0	3	0	1	2	3	0	0	1	0	3	1	1	0	2	1	0	0	2	0	1	1	0
1	1	51	4	2	1	1	7	7	7	7	5	6	6	4	6	5	7	7	7	7	0	0	0	0	0	0	0	0	2	0	0	3	0	0	0	0	0	0	3	0	0	0	0	0	0	0	0	1	0
1	1	55	2	2	2	2	7	5	5	5	5	6	6	4	4	4	4	6	6	6	1	1	1	2	1	1	1	3	0	0	0	2	1	1	0	3	1	1	0	0	1	1	1	0	3	0	1	1	1
1	1	59	5	3	2	2	4	5	4	4	4	4	4	4	4	5	4	5	4	5	1	2	1	2	1	2	1	2	3	2	3	3	3	3	2	3	2	3	2	3	1	2	3	2	3	2	2	2	3
1	1	57	2	1	1	2	4	5	4	4	4	3	4	4	4	5	4	4	3	4	1	1	1	2	1	1	1	2	1	1	1	2	1	1	1	2	1	1	1	1	1	1	1	1	2	1	1	1	2
1	2	60	2	2	2	2	2	2	3	3	4	4	3	3	4	3	3	4	4	4	1	1	2	2	1	1	2	2	1	1	2	1	1	2	1	1	2	2	1	1	2	2	1	1	2	0	0	0	1
1	1	72	2	2	1	2	4	7	4	4	7	7	7	7	7	7	7	4	7	7	0	0	0	3	0	0	0	3	0	0	0	3	0	0	0	3	0	0	0	0	0	0	0	0	2	0	0	0	3
1	1	50	2	4	2	2	7	7	7	4	7	7	7	7	7	7	7	7	7	7	3	0	0	3	0	0	0	3	0	0	0	3	1	0	0	3	0	0	0	0	0	0	0	0	3	0	0	0	3
1	1	65	2	3	1	1	4	4	2	2	1	1	2	2	3	4	5	5	6	6	2	2	1	1	0	0	1	2	2	1	1	2	2	2	3	2	1	1	0	0	1	1	2	2	2	2	3	2	2
1	1	70	2	5	2	2	4	4	3	3	4	4	3	3	2	2	3	4	4	5	2	2	1	1	0	0	1	1	2	2	1	1	2	2	1	1	2	3	3	2	2	1	1	0	0	1	1	2	2
1	1	58	2	3	2	1	4	4	4	4	4	4	4	4	4	4	4	7	4	5	2	1	1	2	1	1	2	2	1	1	2	1	1	2	2	1	1	1	1	1	1	2	1	1	1	0	0	2	2
1	1	69	2	2	2	2	3	3	4	4	5	5	4	4	5	5	4	5	6	6	2	2	1	1	2	2	3	2	2	1	1	2	2	3	2	1	0	0	1	2	3	3	2	2	1	1	2	1	0
1	1	66	2	2	1	2	7	4	4	1	4	7	7	4	7	4	4	4	7	7	0	0	1	2	1	1	0	3	0	0	0	3	0	0	0	3	0	1	0	0	0	1	0	0	0	0	0	1	0
1	1	63	2	4	2	2	4	6	5	4	4	6	7	7	6	4	5	7	7	7	1	2	2	1	2	2	1	2	1	2	3	1	3	0	0	1	1	2	0	1	1	2	2	2	1	3	1	2	1
1	1	46	4	2	2	1	4	2	4	3	2	2	2	2	2	2	2	2	3	2	1	1	1	1	1	1	2	1	1	1	1	1	1	1	1	2	1	1	1	1	1	1	1	0	0	0	0	1	2
1	1	68	2	4	2	2	7	7	7	7	7	7	7	7	4	7	7	7	7	7	0	0	1	3	1	0	0	3	0	0	3	3	0	0	0	3	0	0	0	0	0	0	0	0	3	0	0	0	3
1	1	75	2	3	1	2	6	6	6	6	4	5	6	6	4	4	4	5	5	5	1	1	1	1	1	1	1	2	1	1	1	1	1	1	0	1	1	1	0	1	1	1	1	0	1	1	1	1	1
1	1	66	2	3	1	1	5	5	4	4	3	3	4	3	2	1	1	2	2	3	2	2	1	1	0	0	1	1	2	2	3	2	2	1	1	0	1	2	2	2	1	2	2	3	3	2	2	1	1
1	1	68	2	3	2	2	4	4	6	4	2	6	6	4	4	4	4	5	4	6	1	1	1	2	1	1	1	2	1	0	0	2	1	1	1	2	0	1	0	0	1	0	0	0	1	0	1	0	2
1	1	69	2	2	2	1	2	2	3	3	1	1	2	3	4	5	4	4	5	5	1	1	0	0	1	1	2	2	3	2	2	1	1	0	0	1	1	2	2	3	2	2	1	1	0	1	2	2	1
1	1	38	2	2	2	1	4	4	5	2	3	3	5	6		7	7	3	3	2	1	2	1	2	1	0	0	1	1	2	2	3	3	2	1	0	1	1	2	2	2	1	0	0	3	3	2	2	1
1	1	75	5	3	1	1	7	7	7	7	7	7	7	7	7	7	7	4	7	7	2	0	0	3	0	0	0	2	0	0	0	3	1	2	3	3	0	0	0	0	0	0	1	0	1	0	0	0	3
1	1	59	2	1	1	1	4	4	3	3	2	2	1	1	2	3	4	4	5	6	2	2	1	0	0	1	1	2	3	3	2	2	1	1	0	0	0	1	1	2	3	2	2	1	1	0	0	1	2
1	1	53	2	2	2	1	5	5	5	5	5	5	5	5	5	5	5	5	5	5	1	1	1	1	1	1	1	2	2	2	2	2	2	1	2	2	1	2	1	2	2	2	2	2	1	1	1	1	2
2	2	76	2	1	1	1	4	4	4	5	5	6	6	7	7	6	4	3	3	3	1	1	1	0	0	1	1	2	3	2	2	1	1	0	1	2	2	3	2	2	1	1	2	2	3	3	2	2	1
2	2	65	2	3	1	1	4	4	3	3	3	3	4	4	5	5	6	6	7	7	2	2	1	1	0	0	1	1	2	2	3	2	2	1	1	0	0	1	1	2	2	3	2	2	1	1	1	0	0
2	1	51	2	5	2	2	7	7	7	7	4	7	7	7	4	7	4	4	6	6	0	1	0	2	0	1	0	3	0	0	0	1	2	1	0	3	0	0	0	0	1	1	1	0	0	0	0	1	2
2	1	82	2	2	2	1	4	4	4	4	4	4	5	5	4	4	4	4	4	4	1	1	1	2	2	2	2	2	2	2	3	2	2	2	2	2	1	1	2	2	2	2	1	1	2	2	2	2	2
2	1	48	2	4	2	2	4	4	4	5	5	4	4	4	4	4	5	5	5	5	2	2	1	1	2	2	1	0	0	1	2	2	3	3	2	2	2	1	1	0	0	1	1	2	2	3	3	2	2
2	1	63	2	4	2	2	7	4	7	7	4	7	4	7	4	7	4	7	7	7	1	1	1	2	1	2	2	2	3	0	1	1	1	1	1	2	1	1	1	1	1	1	1	2	1	1	0	1	2
2	1	51	2	3	2	1	6	4	5	3	4	6	4	4	6	4	5	6	7	6	2	0	0	2	1	1	1	2	0	0	2	2	0	0	0	3	0	1	0	0	1	0	0	0	2	0	1	1	2
2	1	50	2	4	2	2	4	6	5	7	6	4	7	6	4	4	7	7	7	6	1	1	1	3	1	1	0	3	1	0	0	0	1	1	0	3	0	1	0	1	1	1	1	0	1	0	0	0	2
2	1	64	2	3	1	1	5	5	4	4	3	3	2	1	1	2	3	4	5	5	2	2	1	1	0	0	1	1	2	2	3	3	2	2	2	2	2	1	1	1	1	2	2	1	0	0	1	1	1
2	2	57	2	2	2	1	4	4	3	2	1	2	3	4	5	6	5	4	4	3	2	2	1	1	0	0	1	1	2	2	3	2	2	1	1	0	1	2	2	1	1	2	1	2	3	2	1	1	0
2	2	66	2	4	2	2	4	4	3	3	4	4	5	5	6	5	5	4	4	4	2	2	1	1	2	2	1	1	2	2	1	1	2	2	3	3	2	2	1	1	0	1	1	2	2	2	2	3	3
2	2	71	2	5	2	2	6	6	5	6	5	6	7	7	6	5	6	5	5	5	1	1	1	0	1	1	1	2	1	2	3	2	2	2	1	1	1	2	1	2	2	1	1	1	2	2	1	1	2
2	2	50	1	4	1	2	7	4	5	6	6	6	4	6	6	7	6	6	7	7	2	1	1	3	0	1	0	0	1	1	0	2	0	0	0	2	1	1	0	0	1	0	0	1	2	0	0	1	2
2	1	67	2	4	2	1	4	4	4	3	2	4	3	4	1	7	4	3	6	7	1	1	0	0	1	1	1	1	1	0	1	1	0	0	1	2	0	0	0	0	0	0	0	0	2	1	1	1	3
2	2	57	5	3	1	2	7	7	4	3	7	7	7	7	7	3	7	7	7	7	3	3	3	0	3	3	3	3	3	3	0	3	3	3	3	3	3	3	0	0	3	3	3	3	3	3	3	3	3
2	1	54	2	4	1	1	4	7	7	6	4	4	5	7	4	4	7	7	7	7	0	0	0	3	1	0	3	3	0	1	2	3	0	0	0	3	0	0	0	0	0	0	0	0	3	0	0	0	0
2	2	64	2	2	2	2	7	7	4	1	1	7	7	7	7	7	7	7	7	7	1	1	1	2	1	1	1	2	1	1	1	2	1	1	1	3	1	1	1	1	1	1	1	1	3	1	2	1	2
2	1	69	2	1	1	1	7	6	7	7	6	7	7	7	6	7	6	6	6	7	0	1	3	3	2	2	2	2	2	2	3	2	3	2	2	0	1	1	1	1	1	1	1	1	1	1	1	0	3
2	1	64	2	2	2	2	4	4	4	7	4	4	7	4	4	4	7	7	7	7	1	1	0	2	1	1	1	2	0	0	0	2	1	0	1	2	0	0	0	0	0	0	0	0	2	0	0	0	2
2	2	50	2	3	2	2	7	7	7	7	7	7	7	7	7	6	7	7	7	7	2	0	0	2	0	0	0	3	0	1	3	3	0	0	0	0	0	0	0	0	0	0	0	0	2	0	3	0	3
2	1	59	2	4	2	2	4	4	5	5	6	6	4	4	7	5	6	7	7	7	1	1	1	0	0	1	1	1	0	0	1	0	1	0	0	1	0	0	0	1	1	0	1	0	0	0	1	2	1
2	2	61	2	2	1	1	6	6	6	6	6	6	6	6	6	6	6	6	6	6	2	1	1	2	1	1	2	2	1	1	2	2	1	1	2	1	1	2	1	2	1	2	1	2	0	1	2	2	1
2	1	71	2	3	2	2	4	4		5	6	4	3	2	6	5	5	5	6	6	1	1	1	1	1	1	1	2	1	1	1	2	0	0	0	1	1	1	1	2	1	1	1	1	1	1	1	1	1
2	1	61	4	4	1	2	5	6	5	2	4	5	4	6	5	3	3	4	5	6	2	1	2	1	1	1	1	2	1	1	1	3	1	1	0	2	0	1	0	0	0	1	1	0	2	1	1	1	2
2	2	64	2	3	2	2	4	2	7	3	5	4	4	4	3	4	3	1	7	6	1	0	2	2	1	1	2	1	0	0	0	2	1	2	1	2	1	0	0	0	1	0	0	0	2	0	1	2	2
2	1	73	2	5	2	1	6	6	6	6	6	6	6	6	6	6	5	6	6	6	1	1	1	2	1	1	1	1	1	1	1	1	1	1	1	2	1	1	1	1	1	1	1	1	2	1	1	1	2
2	1	39	2	5	1	1	5	4	4	5	5	5	5	5	5	5	5	5	5	5	1	0	0	3	0	0	0	2	0	0	0	2	1	0	0	2	0	0	0	0	0	0	0	0	0	0	0	2	0
2	2	62	2	1	1	2	5	4		5		4	4	4	4	4	5	4	4	4	1	3	0	3	1	1	2	3	0	0	1	2	2	1	1	2	1	1	0	2	1	1	1	0	1	0	0	1	0
2	1	66	2	1	1	2	4	4	4	4	4	4	4	4	4	4	4	4	4	4	2	2	2	2	2	2	2	2	2	2	2	2	2	2	2	2	2	2	2	2	2	2	2	2	2	2	2	2	2
2	2	57	2	2	1	2	2	4	4	4	4	4	4	4	4	4	4	4	4	4	2	1	2	3	0	1	0	2	0	0	2	2	1	0	0	2	2	1	0	0	0	0	1	2	0	1	2	1	0
2	1	77	5	3	1	2	4	4	4	4	4	4	4	4	4	4	4	4	4	4	0	0	0	0	0	0	0	0	0	0	0	0	0	0	0	0	0	0	0	0	0	0	0	0	0	0	0	0	0
2	2	46	2	5	1	1	7	6	6	4	4	6	6	6	6	4	4	4	6	6	2	3	2	2	1	2	1	2	2	1	2	1	1	1	1	1	2	2	1	1	3	1	3	1	2	1	1	2	2
2	1	73	2	3	2	2	7	7	7	7	4	7	7	7	4	4	7	7	7	7	1	1	0	0	0	0	1	2	0	0	2	2	1	0	0	3	1	0	0	0	1	0	1	0	0	0	1	1	3
2	1	59	2	4	2	1	4	5	7	7	7	7	6	6	6	5	5	5	7	7	1	0	0	3	1	1	1	3	0	1	0	2	0	0	0	3	0	0	0	0	0	0	1	0	3	0	1	1	2
2	1	75	2	5	2	2	7	7	7	7	7	7	7	7	7	7	7	7	7	7	1	0	0	0	0	0	0	3	0	0	0	3	0	0	0	3	0	0	0	0	0	0	0	0	0	0	0	0	0
2	2	52	4	2	2	1	7	7	7	7	6	7	4	4	4	7	4	7	7	7	0	0	1	3	0	1	1	2	1	0	0	2	1	1	0	3	0	0	0	0	0	0	0	0	0	0	0	0	0
2	1	61	2	3	1	1	4	4	4	4	4	4	4	4	4	4	3	3	2	2	0	0	0	0	0	0	0	1	1	1	1	1	2	2	2	2	2	2	3	3	2	2	2	2	2	2	2	2	2
2	1	56	2	4	2	2	7	7	7	7	7	7	7	7	7	7	7	7	7	7	0	0	0	0	0	0	0	0	0	0	0	0	0	0	0	0	0	0	0	0	0	0	0	0	0	0	0	0	0
2	1	54	2	4	2	2	3	3	2	1	2	3	4	5	6	7	6	5	4	3	1	1	0	0	1	2	2	3	2	2	1	1	0	0	1	2	2	3	2	1	0	0	1	2	3	2	1	0	0
2	1	69	2	3	1	2	4	2	7	5	4	2	6	7	4	1	1	4	5	4	3	2	3	1	2	3	2	1	1	2	3	1	2	1	2	1	0	3	1	2	3	0	3	2	1	0	1	2	0
2	1	68	2	3	2	2	4	4	4	4	4	4	4	4	5	3	3	3	2	3	1	1	1	2	1	2	2	1	1	1	2	1	2	2	1	1	2	2	1	1	1	1	2	2	1	2	2	2	1
2	1	60	2	2	2	1	4	4	4	4	4	4	4	4	4	4	4	4	4	4	1	1	0	1	1	2	1	2	1	1	0	1	2	1	0	1	0	1	1	0	1	1	1	1	1	2	1	1	1
2	1	54	2	2	2	1	7	6	6	7	7	4	4	7	7	4	4	7	7	7	0	0	0	0	1	1	2	2	2	1	1	1	1	1	1	1	1	1	2	2	2	1	1	1	1	1	2	1	0
2	1	44	2	2	1	2	4	4	4	4	4	4	4	4	4	4	4	4	4	4	0	0	0	3	0	0	0	3	0	0	0	3	0	0	0	0	0	0	0	0	0	0	0	0	3	0	0	0	0
2	2	51	2	2	1	2	4	4	4	4	4	4	4	3	3	2	2	1	1	1	1	1	1	1	2	2	2	2	2	2	2	2	3	3	3	3	2	1	1	0	0	0	0	0	0	0	0	1	1
2	2	56	2	2	2	2	1	2	2	4	4	5	5	5	4	4	3	3	4	4	0	0	0	1	1	1	0	0	0	1	1	1	0	2	2	2	1	1	1	2	2	1	1	1	2	2	2	2	1
2	2	77	2	3	2	2	4	4	4	4	4	4	4	4	4	4	4	4	4	4	2	2	2	2	2	2	2	2	2	2	2	2	2	2	2	2	2	2	2	2	2	2	2	2	2	2	2	2	2
2	1	63	2	2	2	1	1	1	2	2	2	3	3	4	4	5	5	4	4	4	0	0	0	0	0	0	0	0	1	1	1	1	1	1	1	2	2	2	2	2	2	1	1	1	1	0	0	0	0
2	2	58	2	3	1	1	6	4	7	4	5	3	4	6	4	4	7	6	5	4	2	1	1	3	1	1	1	3	1	1	2	2	1	1	1	2	2	2	0	1	1	1	1	0	3	1	1	1	2
2	1	48	2	2	2	2	4	4	4	4	4	4	4	4	4	4	4	4	4	4	1	0	0	2	1	0	0	3	0	0	0	3	1	0	0	3	0	0	0	0	1	0	0	0	3	0	3	2	1
2	1	55	4	1	1	1	1	1	1	1	2	2	2	2	2	2	3	3	3	3	0	0	1	1	1	1	2	2	2	2	2	2	1	1	1	1	1	1	2	2	2	2	1	1	1	1	1	1	1
2	1	82	2	2	2	2	1	1	1	2	2	2	2	2	2	2	3	3	3	3	0	0	0	0	1	1	1	2	2	2	2	2	1	1	1	2	2	2	1	1	1	2	2	1	1	1	2	1	1
2	2	44	2	5	1	1	4	4	4	4	4	4	4	4	4	4	4	4	7	4	1	1	1	2	1	0	0	2	0	0	1	2	0	1	0	2	1	1	0	0	1	0	0	0	0	0	0	1	1
2	2	63	2	3	2	2	4	4	5	4	4	5	4	4	4	4	5	4	4	5	2	2	1	3	1	1	1	2	1	1	2	2	1	1	1	2	1	1	1	1	2	1	1	0	1	0	1	1	2
2	2	51	2	3	2	2	4	4	4	4	4	4	4	4	7	7	7	7	1	1	0	0	0	0	0	0	0	1	1	1	1	2	2	2	2	2	2	1	1	1	1	1	1	1	1	1	1	2	2
2	1	38	2	3	1	2	7	1	7	7	1	4	4	4	4	7	4	4	4	4	2	1	2	0	0	1	0	3	0	0	1	3	0	0	0	3	1	1	0	0	0	0	1	0	0	0	1	0	2
2	1	46	2	5	1	1	4	7	4	7	7	7	4	7	4	4	7	7	7	7	0	0	0	3	0	0	0	3	0	0	0	3	0	0	0	3	0	0	0	0	0	0	0	0	3	0	0	0	2
2	1	34	2	3	1	1	4	4	4	4	4	4	4	4	4	4	4	4	4	4	1	2	1	2	1	1	0	2	0	1	1	2	1	3	0	2	1	1	1	1	1	1	1	0	2	1	1	1	1
2	1	60	2	5	2	2	7	7	7	7	7	7	7	4	6	6	7	7	7	7	2	0	2	2	0	0	0	3	0	0	0	3	1	0	0	3	0	0	0	0	2	0	0	0	2	0	0	0	3
2	1	44	2	4	1	1	4	4	3	4	3	4	4	3	4	4	4	4	4	4	1	1	1	1	2	1	1	1	1	1	1	1	1	1	1	1	1	1	1	1	1	1	1	1	1	0	0	0	0
2	1	60	2	3	2	2	4	4	4	7	7	4	4	4	7	7	7	4	4	4	2	2	1	1	0	0	0	2	2	2	1	1	0	0	2	2	2	2	1	1	0	0	0	2	2	2	1	1	1
2	2	57	2	3	2	2	6	4	6	6	6	6	6	4	6	6	6	5	5	6	0	0	0	2	0	0	0	2	0	1	1	2	1	0	1	3	0	0	0	0	1	1	0	0	0	0	0	1	2
2	2	73	2	4	1	2	7	4	4	4	4	5	5	5	6	6	7	6	5	4	1	0	1	1	2	2	1	1	2	2	1	1	0	0	1	1	2	3	2	2	3	2	2	1	1	2	2	2	2
2	2	60	2	1	1	1	7	7	7	7	7	7	7	7	7	7	7	7	7	7	3	3	3	3	2	2	2	3	3	3	2	1	1	1	1	2	2	2	3	3	3	3	2	3	2	2	2	2	0
2	2	59	2	2	1	1	7	4	4	4	7	7	7	4	4	4	7	7	7	7	2	2	1	1	3	1	1	2	0	0	1	1	1	1	0	3	0	0	0	0	0	0	0	0	0	0	0	0	0
2	1	65	2	2	2	2	6	6	6	5	6	6	6	6	6	6	6	5	6	6	1	0	1	3	1	1	1	2	1	1	1	2	0	0	0	2	1	1	1	1	1	1	1	0	2	0	1	1	2
2	1	45	2	2	2	2	4	4	3	3	4	4	3	3	3	4	4	3	3	3	2	2	2	1	2	2	1	1	1	1	1	1	1	2	2	2	2	2	2	2	1	1	1	1	2	2	2	2	2
2	1	41	2	4	1	1	4	4	1	1	2	3	4	4	1	1	4	1	1	4	1	1	1	2	2	2	3	3	2	2	2	3	2	2	1	1	0	0	0	1	1	2	2	3	3	2	2	1	1
2	2	51	2	3	1	1	4	4	3	3	3	4	4	5	5	5	4	4	4	4	1	1	2	2	2	2	2	1	1	1	1	1	2	2	2	2	2	2	2	1	0	0	0	0	0	2	2	2	2
2	2	51	2	3	1	1	7	7	7	7	7	7	7	7	7	7	7	7	7	7	2	2	2	1	1	1	1	1	1	1	1	2	2	2	2	1	1	1	1	2	2	1	1	2	1	1	2	2	1
2	1	50	1	2	1	1	4	4	4	3	3	3	4	4	3	3	4	4	5	5	2	2	1	1	1	1	2	2	2	2	3	3	2	2	1	1	0	2	2	1	1	2	2	3	3	2	2	1	1
2	2	56	2	1	1	1	4	4	5	5	3	2	4	4	5	6	5	4	3	5	1	1	2	2	1	1	0	1	1	2	3	2	2	1	1	2	3	2	2	3	2	1	2	3	2	1	1	2	2
2	1	56	2	2	2	1	5	4	4	4	4	4	5	5	4	4	5	5	4	4	1	1	0	0	1	1	2	2	1	1	2	2	1	1	2	2	1	1	2	2	1	1	2	2	1	0	0	1	1
2	1	73	2	2	1	2	7	7	6	7	6	6	7	7	7	6	7	7	7	7	1	2	0	2	0	0	1	2	0	0	1	2	0	0	0	3	0	0	0	0	0	0	0	0	2	0	0	0	2
2	1	65	2	2	1	1	4	4	3	3	2	2	3	4	4	5	5	6	6	5	1	2	0	1	2	3	2	1	0	1	2	1	1	2	3	3	2	1	1	0	1	1	1	2	2	3	3	2	1
2	1	52	2	5	1	1	4	4	3	3	4	5	5	4	6	6	4	3	2	5	1	1	1	2	2	1	0	1	2	2	3	3	2	1	1	2	3	3	1	0	1	2	1	1	2	3	2	1	1
2	2	60	2	2	1	1	2	2	3	3	4	4	4	4	4	4	5	5	5	5	0	0	0	0	0	0	0	0	1	1	1	1	1	2	2	2	1	1	1	1	1	2	2	1	1	1	1	1	1
2	1	64	2	2	1	1	7	7	7	7	7	7	7	7	7	7	7	7	7	7	0	2	1	3	2	0	0	3	0	0	2	3	2	0	0	3	1	1	0	0	2	1	1	0	3	1	3	0	3
2	1	62	5	1	2	2	5	5	5	5	5	5	5	5	5	5	5	5	5	5	0	0	0	0	0	0	0	0	0	0	0	0	0	0	0	0	0	0	0	0	0	0	0	0	0	0	0	0	0
2	2	77	5	4	2	2	4	4	3	2	3	3	4	5	4	3	4	5	4	4	1	1	1	1	0	1	0	0	3	1	0	1	1	0	0	3	0	1	0	2	1	1	1	0	1	0	0	0	2
2	2	72	2	1	2	1	4	4	5	5	5	5	5	5	5	5	4	4	4	5	2	2	2	1	1	1	1	1	1	1	2	2	1	2	2	2	2	2	1	1	2	2	1	2	2	1	2	1	1
2	1	31	2	2	1	1	4	4	4	4	4	6	5	5	5	2	2	2	4	4	2	2	2	2	2	2	2	2	1	2	2	1	2	2	1	2	2	2	0	1	2	2	2	1	2	1	1	2	1
2	2	60	2	2	1	1	7	7	7	7	7	7	7	7	6	6	5	7	7	7	2	3	1	2	1	1	1	3	0	1	2	0	1	0	0	0	1	1	0	0	0	1	1	0	0	0	1	0	2
2	1	64	2	2	2	2	4	4	4	4	4	3	5	4	4	4	4	4	4	5	2	1	1	1	2	1	1	1	1	1	1	1	1	1	2	0	0	2	1	1	1	1	1	0	2	1	1	1	1
2	1	37	2	5	1	2	4	4	4	4	4	6	6	6	6	6	6	7	7	7	0	0	1	1	1	1	1	1	0	0	0	0	0	0	1	1	1	1	1	0	0	0	0	0	0	0	1	1	1
2	2	44	2	4	1	1	7	6	5	4	4	7	4	7	7	5	7	7	7	6	1	2	2	2	1	2	2	2	1	1	1	1	0	0	0	0	0	0	0	0	0	0	0	0	2	0	1	1	1
2	1	52	2	2	1	2	7	6	6	6	5	5	5	6	6	6	6	6	5	5	0	0	0	0	0	0	1	1	1	1	1	1	0	0	0	0	0	1	0	0	1	1	1	1	1	0	0	0	0
2	2	48	2	5	1	1	4	4	4	5	5	5	5	5	5	6	6	6	6	6	2	2	2	2	2	2	3	3	3	3	2	2	3	3	2	2	2	2	2	2	2	2	2	3	3	3	3	3	3
2	1	65	2	3	2	2	7	7	7	5	5	4	5	5	3	3	2	2	1	5	2	3	3	0	0	1	2	3	2	1	2	3	1	1	1	2	2	2	3	3	3	0	0	0	0	3	3	3	2
2	1	61	2	5	2	2	5	5	4	4	5	5	5	5	5	5	5	5	5	5	2	2	1	1	1	1	2	2	2	2	2	1	1	1	2	2	1	1	1	2	2	1	1	2	2	1	1	1	1
2	2	65	2	4	2	1	7	7	7	7	4	7	7	7	7	4	7	7	7	7	0	1	0	1	1	0	0	1	1	0	0	0	0	1	1	1	1	1	0	0	0	0	1	1	1	1	0	0	0
2	1	44	2	4	1	2	7	7	7	7	7	7	7	7	7	7	7	7	7	7	0	0	1	2	2	0	0	2	0	0	0	2	0	0	0	0	0	0	0	0	0	0	0	0	2	0	1	3	3
2	2	46	2	5	1	1	4	4	4	4	4	4	4	4	4	4	4	4	4	4	0	0	0	0	0	0	2	3	1	1	2	2	2	1	0	3	0	0	0	0	1	2	3	3	3	0	0	0	3
2	2	45	2	3	1	1	4	4	3	3	4	4	3	3	4	4	4	4	4	4	2	2	1	1	1	1	1	1	1	1	1	1	1	1	1	1	1	1	1	1	1	1	1	2	2	2	2	2	2
2	1	44	2	2	1	1	5	2	7	7	2	2	3	4	4	5	6	4	2	2	2	2	1	2	1	1	1	2	3	1	2	1	2	2	2	1	2	3	2	1	1	0	1	0	2	3	2	1	1
2	2	60	2	4	2	1	7		4		7	7	7	7	6	4	6	7	7	7	1	1	3	2	1	1	1	0	1	0	0	0	2	1	0	2	1	1	1	1	1	1	1	1	2	2	2	2	1
2	1	58	2	1	2	1	7	7	7	7	7	7	7	7	7	7	7	7	7	7	0	0	0	0	0	0	0	0	0	0	0	0	0	0	0	0	0	0	0	0	0	0	0	0	0	0	0	0	0
2	2	49	2	2	1	2	3	4	4	3	2	4	5	7	5	5	7	5	5	4	2	2	2	2	2	2	1	2	2	3	2	3	2	1	2	3	2	2	3	2	2	1	2	3	2	2	3	2	2
2	1	59	2	2	1	1	6	3	4	4	4	4	6	4	4	6	6	6	5	5	1	1	2	2	1	1	1	2	1	1	1	1	1	1	1	2	1	1	1	0	1	1	1	1	1	1	2	2	2
2	1	77	2	5	1	1	3	3	4	4	4	3	3	2	2	1	1	2	2	2	2	2	1	1	1	2	2	2	2	2	1	1	1	2	2	1	1	2	2	1	1	2	2	2	1	1	1	1	2
2	2	77	2	1	1	1	5	5	4	4	3	3	2	2	2	1	1	1	1	1	2	2	1	1	1	1	2	2	1	1	1	1	0	0	0	0	1	1	1	2	2	1	1	1	1	2	2	1	1
2	1	32	2	3	1	1	5	5	4	5	5	4	5	5	6	6	5	6	5	4	0	0	0	1	0	0	0	0	1	1	1	0	0	1	0	0	0	0	0	0	0	0	0	1	1	0	0	0	0
2	1	46	2	2	1	1	4	4	5	3	3	4	4	5	5	4	4	3	3	4	1	2	1	1	0	0	1	1	2	2	1	1	2	2	1	1	2	3	1	2	3	2	2	1	1	2	1	1	0
2	2	68	2	2	1	2	4	4	4	4	4	4	4	4	7	7	7	7	7	7	1	2	2	2	2	1	0	1	1	1	2	1	1	0	1	1	1	1	1	1	1	1	1	0	1	1	1	1	1
2	1	48	2	2	1	1	4	4	3	3	4	4	5	5	4	4	5	6	5	5	1	1	0	0	1	1	2	2	1	0	1	2	1	1	0	0	1	1	2	2	1	1	3	3	2	2	1	1	1
2	2	46	2	3	1	1	3	3	4	5	5	4	4	3	2	1	2	2	3	3	2	2	1	1	1	2	2	1	1	0	0	1	1	2	2	3	2	1	1	0	0	1	2	2	3	2	2	1	1
2	1	68	2	2	2	2	4	4	5	5	4	4	6	5	4	3	3	4	4	4	1	1	2	2	1	1	0	0	1	1	2	2	3	2	2	1	1	0	0	1	1	2	2	2	3	2	2	1	1
2	1	73	2	5	2	2	3	4	5	4	4	3	5	5	5	4	3	3	3	4	2	1	1	0	1	1	2	1	1	0	2	2	2	1	2	1	2	1	2	1	1	2	1	1	2	2	2	2	1
2	2	42	2	1	1	1	3	3	2	2	3	4	4	3	3	3	3	3	4	4	1	1	1	1	1	1	1	1	1	1	1	1	1	1	1	2	2	2	2	2	3	3	3	2	2	2	2	2	2
2	1	57	2	3	1	1	3	3	4	4	5	5	4	4	3	3	4	4	5	5	2	2	1	1	2	2	1	1	2	1	0	1	2	1	1	2	3	2	2	1	1	2	2	2	2	1	1	2	2
2	1	58	2	2	2	1	5	7	4	7	7	2	2	2	7	7	7	7	7	7	1	0	1	1	1	0	0	0	1	0	1	0	1	0	0	0	0	0	0	0	0	0	0	0	0	1	1	1	0
2	2	46	2	2	1	1	4	4	7	3	4	3	4	5	5	5	5	5	5	5	1	1	1	2	1	1	2	0	1	0	3	3	1	1	0	3	1	1	0	1	1	0	0	2	2	0	0	1	3
2	1	62	2	2	1	1	4	4	3	4	4	4	4	4	5	5	5	6	6	5	1	1	0	1	1	2	2	1	1	0	1	2	1	2	1	0	1	2	3	2	1	0	1	2	1	3	2	1	1
2	1	74	2	3	2	2	4	4	3	2	3	3	4	4	4	4	3	3	3	3	1	1	1	1	2	2	1	1	2	2	1	1	2	2	1	1	2	2	1	1	2	2	2	2	2	2	1	1	1
2	1	77	2	5	2	1	7	7	5	7	7	7	7	7	7	6	7	7	7	7	1	2	0	1	1	1	2	3	0	1	1	3	0	0	0	3	0	1	0	1	1	1	0	0	1	1	1	1	3
2	2	65	2	2	1	2	4	5	5	5	4	5	6	6	5	5	6	6	6	6	1	1	1	2	1	1	1	2	3	1	1	2	1	1	1	2	1	1	1	1	1	1	1	0	2	1	1	1	2
2	1	93	2	2	2	1	4	4	5	5	4	4	5	5	6	5	4	3	3	3	1	1	1	2	2	2	3	3	2	2	1	1	2	1	1	0	0	1	2	3	3	2	2	1	1	2	3	2	2
2	1	55	2	4	1	1	5	5	5	5	5	5	6	6	5	5	6	6	5	5	1	1	1	1	2	2	2	1	1	1	1	1	2	2	2	1	1	1	1	2	2	2	2	1	1	1	2	2	2
2	1	55	2	3	2	1	5	4	4	4	4	4	4	4	4	4	4	4	4	4	1	1	1	1	1	1	1	1	1	1	1	1	1	1	1	1	1	1	1	1	1	1	1	1	1	1	1	1	1
2	1	45	2	2	1	1	5	3	4	5	5	5	4	6	5	5	5	6	7	5	0	0	1	2	0	1	0	3	0	0	0	2	2	1	0	3	0	1	0	0	0	1	0	0	3	0	1	2	1
2	1	28	2	5	1	1	6	6	6	6	4	4	6	6	6	6	6	6	6	6	1	2	0	0	1	1	1	2	0	0	0	2	0	1	0	2	2	1	1	1	1	1	0	0	2	0	1	1	2
2	1	37	2	3	1	1	4	5	5	5	5	6	6	6	6	6	6	6	6	6	1	1	1	1	1	1	1	0	0	0	0	0	1	1	1	1	1	1	2	2	1	1	1	1	1	1	1	1	1
2	1	66	2	5	2	1	4	4	5	5	5	5	4	4	4	4	3	3	3	3	1	1	1	1	1	2	2	2	2	2	2	2	1	1	1	1	1	1	1	2	2	2	2	2	2	2	2	2	2
2	2	76	5	2	2	2	7	7	7	6	6	6	6	6	6	6	6	6	6	6	2	2	2	2	2	2	2	2	2	2	2	2	2	2	2	2	2	2	2	2	2	2	2	2	2	2	2	2	2
2	1	55	2	3	1	1	4	4	3	3	3	2	2	1	1	3	3	4	5	5	2	2	1	1	0	0	1	1	2	2	1	1	2	2	3	3	2	1	1	0	1	2	2	1	2	2	3	3	2
2	1	30	2	2	1	1	4	4	4	3	5	5	7	3	4	6	6	7	5	6	2	1	1	2	2	1	1	3	1	1	2	3	0	0	0	3	1	1	1	1	1	0	1	0	2	1	1	2	1
2	1	58	2	3	2	2	4	1	4	4	4	4	4	4	4	4	4	1	1	4	2	1	1	2	1	1	1	1	1	1	1	1	2	1	2	2	0	0	0	0	0	0	1	0	1	0	0	0	2
2	1	63	2	2	1	1	7	7	7	6	6	6	6	7	6	6	6	7	7	6	2	1	1	2	2	0	1	2	0	2	1	0	1	0	0	2	1	2	0	0	2	1	1	0	2	0	0	1	2
2	2	54	2	3	2	1	2	2	3	3	4	4	4	3	3	4	4	4	4	4	1	1	2	2	1	1	2	2	3	3	2	2	1	0	0	1	2	3	2	2	1	1	2	2	3	2	1	0	0
2	2	52	2	1	2	1	4	4	3	3	4	4	3	2	3	3	4	4	4	4	2	2	1	1	0	0	1	1	2	2	1	1	0	0	1	1	2	2	3	2	2	1	1	0	1	2	2	1	1
2	1	54	4	3	2	1	7	4	5	7	4	2	5	4	4	6	5	5	7	4	0	1	1	2	1	1	1	2	1	1	1	1	2	1	0	2	1	1	1	1	1	1	1	0	1	0	2	2	2
2	1	51	2	1	1	2	4	4	4	4	4	4	4	4	4	4	4	4	4	4	1	1	1	1	1	1	1	1	1	1	1	1	1	1	1	1	1	1	1	1	1	1	1	1	1	1	1	1	1
2	1	71	2	2	1	2	7	7	7	7	7	7	7	7	7	7	7	7	7	7	1	0	0	0	0	0	0	3	0	0	0	3	0	0	0	3	0	0	0	0	0	0	0	0	3	0	0	0	3
2	1	62	2	2	2	2	7	7	4	7	4	7	7	7	7	7	7	6	7	7	1	0	1	2	1	1	1	2	1	1	1	1	1	1	1	2	1	1	1	1	1	1	1	1	1	1	1	1	2
2	2	41	2	1	1	1	4	4	5	5	4	5	4	5	4	3	3	4	4	4	1	0	0	1	2	3	2	1	1	2	1	2	1	2	1	2	1	1	2	1	1	2	1	2	3	2	1	1	2
2	1	32	2	3	2	1	3	4	5	4	5	6	5	5	4	4	3	3	4	4	2	2	1	1	2	1	2	1	1	2	1	2	1	0	1	2	1	2	2	2	2	1	1	2	1	2	2	1	2
2	1	45	2	3	2	1	4	4	3	3	4	4	3	4	4	3	3	2	2	3	2	2	1	1	2	1	0	1	2	3	2	2	1	2	3	2	1	0	1	2	3	2	1	0	1	2	2	2	2
2	2	61	2	3	1	1	4	4	3	3	4	5	5	4	5	6	5	4	4	4	2	2	1	1	2	1	1	0	0	1	1	2	2	2	2	3	2	2	1	1	2	1	1	2	2	1	1	2	1
2	2	72	5	2	2	2	7	7	7	5	6	7	7	7	5	5	7	7	7	6	1	0	1	3	0	0	0	3	0	0	0	3	0	0	0	3	0	0	0	1	0	1	0	0	3	0	0	0	3
2	1	47	2	2	1	2	4	4	4	4	5	5	5	5	5	5	5	5	5	5	0	0	0	0	0	0	0	0	0	0	0	0	0	0	0	0	0	0	0	0	0	0	0	0	0	0	0	0	0
2	2	59	2	1	2	1	4	4	5	5	4	4	5	5	6	5	4	4	5	5	1	1	1	2	2	1	1	2	2	1	1	2	1	0	0	1	2	2	2	1	3	2	2	1	2	1	2	3	2
2	1	64	2	2	1	2	7	4	4	7	7	7	7	1	1	4	5	4	5	5	2	2	1	1	1	2	2	1	1	0	1	2	2	3	2	2	1	1	2	2	3	2	2	1	1	0	0	1	1
2	1	70	2	3	2	1	4	3	2	2	4	4	5	4	5	4	3	2	2	4	2	2	1	1	0	0	1	1	2	2	3	3	2	2	1	1	2	1	1	2	2	1	1	2	0	1	2	2	2
2	2	41	2	2	1	1	4	3	2	3	4	4	5	5	4	3	2	3	4	4	1	1	0	1	1	2	2	1	1	2	2	1	1	2	2	1	1	0	1	1	2	3	3	2	2	1	1	0	0
2	1	41	2	2	1	1	4	4	3	3	4	4	4	5	5	4	3	2	1	2	3	3	2	1	1	1	0	0	1	1	2	1	2	2	3	2	1	1	0	1	1	2	2	1	1	2	2	1	1
2	1	50	2	5	1	1	7	7	7	7	7	7	7	7	7	7	7	7	7	7	1	1	1	1	1	1	1	1	1	1	1	1	1	1	1	1	1	1	1	1	1	1	1	1	1	1	1	1	1
2	1	69	2	3	1	2	4	4	3	3	2	3	4	4	5	5	4	4	3	3	2	1	1	2	2	1	1	0	0	1	1	2	2	3	2	2	1	1	0	1	1	2	2	1	1	0	1	1	2
2	1	42	2	5	2	2	7	6	5	4	7	6	6	4	7	7	7	7	7	7	0	1	0	3	0	0	1	0	0	1	1	1	2	0	0	3	1	0	0	0	0	0	0	0	3	0	0	1	3
2	1	72	2	3	2	2	7	7	7	7	7	7	7	7	7	7	7	7	7	7	0	0	0	0	0	0	0	0	0	0	0	0	0	0	0	0	0	0	0	0	0	0	0	0	0	0	0	0	0
2	1	72	2	5	2	2	3	3	3	3	3	3	3	3	3	3	3	3	3	3	1	1	1	2	1	1	0	2	0	1	1	2	1	1	1	2	1	1	1	1	0	0	0	0	2	0	0	0	2
2	2	60	5	4	1	1	7	7	7	7	7	7	7	7	7	7	7	7	7	7	2	1	2	2	1	1	2	0	1	1	2	0	1	1	2	2	1	1	1	1	1	1	1	1	1	1	0	1	2
2	1	67	2	3	2	2	4	4	4	7	7	7	4	4	4	7	7	7	7	7	1	1	0	0	0	0	0	0	0	0	0	2	1	0	0	2	0	0	0	0	0	0	0	0	0	0	0	0	2
2	1	60	2	5	2	2	5	4	5	4	5	4	5	4	5	5	5	5	4	5	2	0	1	2	1	2	2	2	2	2	0	0	0	0	0	2	1	1	0	0	0	1	1	0	2	0	0	1	2
2	2	64	2	2	2	2	4	4	4	3	4	5	4	4	5	5	4	5	4	3	2	2	1	1	0	0	1	1	2	2	3	3	2	2	1	1	2	2	2	1	2	2	2	1	2	2	3	3	2
2	1	67	2	2	1	1	4	4	4	4	7	4	4	7	7	4	4	4	1	4	0	3	3	1	1	2	2	2	2	2	2	2	2	2	3	3	3	3	3	2	2	3	2	3	3	2	2	1	2
2	1	52	2	1	1	1	7	7	7	7			6		5	6	7	6	7	6	1	0	0	2	1	0	1	2	0	0	1	2	0	0	0	1	2	0	2	0	2	3	2	1	3	0	0	2	0
2	1	49	2	2	2	1	4	4	5	6	4	4	5	5	5	4	4	7	7	4	2	2	1	1	0	0	1	1	2	3	2	1	1	0	0	1	1	2	2	3	2	1	1	0	1	1	2	2	3
2	2	53	2	1	2	2	4	4	3	3	4	4	5	5	6	6	7	6	6	5	2	2	1	1	2	1	1	0	1	1	2	2	3	3	2	2	1	1	0	1	2	2	3	2	2	2	1	1	2
2	2	74	2	3	2	1	4	4	3	3	4	4	5	6	7	6	6	5	5	6	2	2	1	1	2	2	1	1	0	0	1	1	2	2	2	3	2	2	2	1	2	2	3	2	2	1	1	2	2
2	2	64	2	2	1	2	2	2	3	3	4	4	5	5	4	5	6	5	5	4	2	2	1	1	0	1	1	2	2	3	3	2	2	1	1	2	2	1	0	0	1	1	2	2	2	3	2	1	1
2	2	54	2	4	2	2	7	7	7	1	7	7	7	7	7	1	1	7	7	1	3	0	3	0	0	3	3	0	0	0	0	0	3	0	3	0	0	3	0	3	3	0	0	0	3	0	3	3	0
2	1	36	2	3	1	2	3	3	3	6	4	3	4	3	6	6	4	4	6	4	1	2	1	2	1	1	1	3	1	1	2	2	1	1	1	3	1	1	1	1	2	1	1	1	2	0	1	1	1
2	2	58	2	1	2	1	4	4	4	3	3	4	3	3	2	2	1	2	2	2	1	1	0	0	1	2	2	1	2	2	1	1	0	0	1	2	2	1	1	2	2	1	0	0	1	1	2	2	3
2	2	57	2	2	2	1	4	4	4	1	1	1	1	4	1	1	1	4	7	4	2	2	2	1	1	1	1	1	2	0	2	1	1	1	0	1	1	1	0	0	1	0	0	0	0	0	1	1	1
2	2	51	2	1	1	1	4	4	3	3	2	3	3	2	2	1	1	2	2	3	2	2	1	1	1	1	0	2	2	1	1	2	2	1	1	2	2	3	3	2	2	1	2	2	1	1	0	0	1
2	1	43	2	3	2	2	4	4	7	4	4	4	7	4	4	4	4	4	4	4	2	1	2	2	1	1	1	2	1	1	1	1	1	1	0	2	0	1	0	1	1	1	1	1	1	0	0	1	1
2	1	40	2	3	2	2	4	4	3	3	2	3	2	1	2	3	4	4	5	5	2	2	1	1	0	0	1	1	2	2	1	1	2	3	2	2	1	2	2	2	1	1	0	1	2	2	3	3	2
2	1	68	2	4	2	2	7	7	7	7	7	7	6	7	7	7	7	7	7	7	0	2	2	3	0	2	1	3	0	1	2	2	1	0	0	3	0	0	0	0	1	0	0	0	3	1	2	1	3
2	1	57	2	2	2	2	4	4	3	3	2	2	3	4	5	5	6	6	5	5	2	2	1	1	2	2	1	1	0	1	1	2	2	1	2	3	2	1	1	2	2	1	1	0	1	2	2	3	3
2	1	60	2	5	2	1	5	4	4	3	3	4	4	5	4	4	3	4	4	5	1	1	0	0	1	1	0	1	2	2	1	0	1	2	2	1	0	1	2	1	1	0	1	2	1	0	1	2	2
2	1	52	2	4	1	1	4	4	3	3	2	2	2	1	1	2	2	2	3	3	2	2	1	1	0	0	1	1	2	2	3	3	2	2	2	1	1	2	2	3	2	1	1	2	2	3	2	1	1
2	2	55	2	5	2	2	6	6	6		5	5	6	5	6	5	6	6	5	5	1	0	1	3	1	1	0	2	0	1	1	2	1	0	0	2	1	1	0	0	0	0	0	0	2	0	1	1	0
2	1	51	2	2	1	2	4	4	3	2	1	2	3	4	5	5	6	6	7	5	2	2	1	1	0	0	1	1	2	3	3	2	2	1	1	0	1	1	2	2	1	1	2	0	1	2	3	2	1
2	1	60	2	2	2	1	7	7	7	7	7	7	7	7	7	7	7	7	7	7	0	0	0	0	0	0	0	0	0	0	0	0	0	0	0	0	0	0	0	0	0	0	0	0	0	0	0	0	0
2	1	47	2	2	1	2	5	5	4	4	6	6	6	6	4	7	6	7	5	5	2	1	2	1	1	2	1	2	1	1	1	1	1	2	1	1	0	2	1	0	1	3	2	1	1	0	1	2	1
2	1	71	2	2	1	1	5	5	4	5	5	5	5	7	6	5	6	5	5	5	3	1	2	2	2	2	2	2	2	2	2	2	1	2	1	1	1	2	2	1	0	0	1	1	2	2	3	2	2
2	2	58	2	3	1	1	2	2	2	2	1	1	2	2	3	3	4	4	3	3	2	2	1	1	0	0	1	1	2	2	3	2	1	1	0	1	1	2	2	1	1	2	2	3	2	2	1	1	0
2	1	68	2	5	1	2	5	5	3	5	3	5	5	5	5	5	5	5	5	4	1	1	1	2	0	0	1	2	0	0	1	1	3	0	0	2	0	0	0	0	0	0	0	0	2	0	0	0	3
2	1	45	2	3	2	1	4	4	3	3	3	4	5	5	5	6	6	5	5	4	2	1	1	0	0	1	1	2	1	1	2	2	2	1	1	0	1	1	2	2	3	2	1	1	0	1	1	2	2
2	2	52	2	2	1	2	4	4	3	3	3	2	3	3	4	4	5	5	4	4	2	2	1	1	0	0	1	1	2	3	2	2	1	1	0	0	1	1	2	3	2	1	0	1	1	2	3	2	2
2	1	46	2	5	1	2	4	4	4	4	4	4	4	4	4	4	4	4	4	4	2	2	2	2	2	2	2	2	2	2	2	2	2	2	2	2	2	2	2	2	2	2	2	2	2	2	2	2	2
2	1	61	2	4	2	2	4	3	2	4	4	7	7	4	6	6	7	7	4	7	1	0	0	2	0	0	0	1	0	0	1	2	2	0	0	2	0	0	0	0	0	0	0	0	1	0	0	0	2
2	1	58	2	3	1	1	5	5	4	3	3	4	5	5	6	6	7	7	6	6	2	2	1	1	2	2	1	1	0	1	1	2	2	1	1	2	2	1	1	2	2	3	3	2	2	1	1	2	2
2	2	33	2	5	1	1	7	4	4	7	7	7	4	7	7	7	7	4	7	7	1	1	0	0	1	0	0	0	0	0	0	3	1	0	0	3	0	0	0	0	0	0	0	0	0	0	0	0	0
2	1	49	2	3	1	2	4	4	3	3	4	5	6	6	5	5	4	4	3	3	2	2	1	1	0	0	1	1	2	2	3	2	2	1	1	0	1	2	3	2	2	1	0	1	1	2	3	2	1
2	1	44	2	3	1	1	4	4	4	4	4	4	4	4	4	4	4	4	4	4	1	0	0	0	0	0	0	0	0	0	3	1	0	1	2	1	1	1	0	0	0	0	0	3	0	0	0	2	0
2	2	46	2	3	1	2	7	4	7	6	5	6	4	7	7	7	7	6	7	7	1	1	1	3	0	1	1	2	0	1	1	2	2	0	0	3	1	0	0	0	1	0	1	0	2	1	1	1	2
2	2	51	2	3	1	1	7	7	7	7	7	7	7	7	7	7	7	7	7	7	1	1	0	0	1	0	0	0	0	0	0	3	1	0	0	3	0	0	0	0	0	0	0	0	0	0	0	0	0
2	2	65	2	3	1	1	4	4	3	3	2	2	1	1	2	3	3	4	4	5	2	2	1	1	0	0	1	1	2	2	3	2	2	1	1	1	0	1	2	2	3	2	2	2	2	1	1	0	0
2	1	51	2	5	2	1	1	4	4	4	4	4	4	4	4	4	4	4	4	4	1	0	0	1	1	1	1	1	1	1	1	1	1	1	1	1	1	1	1	1	1	1	1	1	1	1	1	1	1
2	1	65	2	3	2	2	6	4	5	6	5	5	4	6	6	5	5	6	5	5	1	1	1	2	1	1	1	3	1	1	1	2	1	1	1	2	1	1	0	1	1	1	1	1	1	1	1	2	3
2	1	61	2	3	1	1	4	4	4	4	3	3	2	2	4	4	4	5	5	5	2	2	1	1	0	0	1	1	2	2	3	2	2	2	1	1	0	0	1	2	2	1	1	2	3	2	2	2	2
2	2	53	2	1	2	1	4	4	3	3	2	2	1	1	2	2	3	4	4	4	1	1	0	0	1	1	2	2	1	1	0	1	2	2	3	2	1	1	0	0	1	2	2	3	2	2	1	1	0
2	2	49	2	3	1	1	4	4	4	3	3	2	2	1	1	2	2	3	4	5	2	2	1	1	0	0	1	1	2	2	3	2	2	1	1	0	0	1	2	2	3	2	2	1	1	0	0	1	1
2	1	60	2	2	2	1	4	4	3	3	2	2	2	2	4	4	5	5	5	6	2	2	1	1	0	0	1	1	2	2	3	3	2	2	1	1	0	0	1	1	2	2	3	3	2	2	1	1	0
2	2	44	2	2	1	1	4	4	4	3	3	3	3	3	4	4	4	4	4	4	2	2	1	1	0	0	1	1	2	2	2	2	2	2	2	2	2	2	2	2	2	1	1	2	2	3	2	2	3
2	1	65	2	3	1	1	4	4	4	3	3	4	4	3	3	2	2	2	2	2	2	2	2	1	1	2	2	2	1	1	0	0	1	1	2	2	2	2	3	3	2	2	2	2	1	1	2	2	2
2	1	62	2	2	1	1	3	3	4	4	4	5	5	5	4	4	3	3	4	4	2	2	1	1	0	0	1	1	1	2	3	3	2	2	1	1	0	0	1	1	2	2	3	2	2	1	1	0	0
2	1	54	2	3	1	1	2	2	1	1	2	2	3	3	4	4	5	5	5	5	2	2	1	1	0	0	1	1	2	2	3	2	2	2	1	1	0	0	1	1	2	2	2	2	1	1	0	0	1
2	1	70	2	3	1	1	3	3	4	4	5	5	4	4	5	5	4	4	4	4	2	2	1	1	0	0	1	1	2	2	1	1	1	2	2	1	1	2	2	1	2	2	3	2	2	2	2	2	2
2	1	43	2	1	1	2	3	3	3	2	2	3	3	3	3	3	3	3	3	3	1	1	0	0	1	1	2	2	1	1	0	0	1	1	2	2	2	3	3	2	2	1	1	0	0	1	1	2	2
2	1	56	2	3	1	1	4	4	4	3	3	2	2	3	4	4	5	4	4	5	1	1	1	2	2	1	1	2	2	1	1	0	0	1	1	2	2	3	2	2	2	2	1	1	2	2	2	2	2
2	2	28	2	4	1	1	4	4	3	3	4	4	5	4	4	4	4	4	4	5	2	2	2	1	1	2	2	1	1	2	2	2	2	1	1	1	2	2	1	1	2	2	2	1	1	2	2	1	1
2	2	46	2	2	1	1	4	4	4	4	5	5	4	4	3	3	3	4	4	4	2	2	2	1	1	1	0	0	1	1	2	2	2	2	3	2	2	1	1	2	2	2	2	2	1	1	2	2	2
2	2	70	2	3	1	1	4	4	3	3	4	4	4	5	5	5	5	6	6	5	2	2	1	1	0	0	1	2	2	1	1	2	2	1	1	2	2	1	1	2	1	1	2	2	1	1	2	1	1
2	1	55	2	4	1	1	4	4	4	5	5	4	4	3	3	4	4	5	5	4	2	2	1	1	0	0	1	1	2	2	1	1	2	2	1	1	0	0	1	1	2	2	3	3	2	2	1	1	2
2	1	74	2	2	1	1	5	5	5	5	4	4	3	3	3	4	4	5	5	5	2	2	2	1	1	1	1	1	2	2	3	3	2	2	1	1	2	2	2	3	3	2	2	2	1	1	2	2	2
2	1	55	2	4	1	1	5	5	4	4	3	3	4	4	5	4	4	4	5	5	2	2	1	1	0	0	1	1	2	2	3	2	2	1	1	2	2	2	2	2	2	1	1	2	2	2	2	1	1
2	1	68	2	3	1	1	4	4	4	4	3	3	3	4	4	4	5	5	5	5	2	2	1	1	2	2	3	3	2	2	2	1	1	2	2	2	3	2	2	3	2	2	2	3	2	2	2	2	3
2	1	59	2	3	1	1	4	4	5	5	6	6	7	6	5	5	4	4	4	5	2	2	2	1	1	2	2	3	3	2	2	2	1	1	2	2	3	3	2	2	1	1	2	2	3	3	2	2	1
2	1	74	2	3	1	2	5	5	4	4	3	3	4	4	5	5	6	6	6	7	1	1	2	2	3	2	2	2	2	2	1	1	2	2	3	2	2	1	1	0	1	2	2	3	2	2	1	1	0
2	2	41	2	3	1	2	5	5	5	4	4	5	5	6	6	5	5	6	6	5	2	2	2	1	1	0	0	1	1	2	2	3	3	2	2	1	1	0	0	1	1	2	2	3	3	3	3	2	2
2	2	42	2	2	1	1	7	4	7	2	7	7	5	7	6	6	6	7	6	6	1	2	2	3	1	2	3	2	1	2	2	0	1	1	0	1	1	1	0	1	1	2	2	1	3	0	2	1	2
2	2	67	2	3	1	2	7	7	7	7	7	7	7	7	4	4	7	7	6	7	1	0	0	1	0	0	0	3	0	0	0	0	0	0	0	1	2	0	0	0	1	0	0	0	1	0	0	0	1
2	1	57	2	2	1	2	7	4	7	7	7	7	7	7	7	7	7	7	7	7	0	0	0	0	0	0	0	3	0	0	0	3	0	0	0	3	3	3	0	0	0	0	0	0	0	0	0	0	3
2	2	62	5	3	2	2	7	7	7	4	7	7	7	7	4	3	7	7	7	5	1	0	1	2	0	1	0	2	0	1	1	1	1	1	1	1	2	1	0	0	2	0	1	0	3	0	0	0	1
2	2	59	2	5	2	2	7	4	7	4	5	6	7	5	6	3	5	6	5	5	2	2	2	2	1	2	1	2	2	1	2	1	1	2	1	1	2	2	1	1	2	1	1	0	1	0	0	3	2
2	2	64	2	4	2	2	3	3	3	4	4	4	3	3	4	4	3	3	4	4	1	1	2	2	1	1	0	0	1	1	2	2	3	3	2	2	2	1	1	1	2	2	2	3	2	1	0	1	1
2	2	68	5	2	2	2	4	3	4	3	3	3	4	5	5	3	4	3	3	3	1	1	2	1	1	0	1	1	0	1	1	2	1	1	1	2	1	1	1	1	1	0	1	0	2	1	1	1	2
2	1	81	2	4	2	1	6	6	4	6	6	6	6	6	6	6	6	6	6	6	0	0	0	2	0	0	0	2	0	0	0	2	0	0	0	2	0	0	0	0	0	0	0	0	0	0	0	0	2
2	1	57	2	2	2	2	6	6	5	4	7	4	6	5	3	3	3	5	6	5	2	2	1	1	2	2	3	3	2	0	2	2	3	2	2	1	1	2	3	3	2	2	3	2	2	3	3	2	2
2	1	56	2	2	1	1	5	2	6	2	4	2	6	5	2	2	3	6	1	3	2	1	3	2	2	3	2	2	2	2	0	2	3	2	1	2	3	2	1	2	1	1	3	2	2	0	2	2	1
2	2	48	2	5	1	1	5	4	4	5		4	4	4	5	5	5	5	6	5	2	1	1	2	1	1	1	2	1	1	1	2	1	1	1	2	1	1	1	1	1	1	1	1	2	0	0	0	2
2	2	51	2	3	1	1	4	4	4	4	4	4	4	4	4	4	4	4	4	4	2	2	2	2	2	2	2	2	2	2	2	2	2	2	2	2	2	2	2	2	2	2	2	2	2	2	2	2	2
2	1	51	2	1	1	2	7	7	7	7	1	1	1	7	4	4	4	4	4	7	1	1	0	2	0	1	1	3	1	0	1	2	1	1	0	3	1	1	0	1	0	0	0	0	2	0	0	0	2
2	1	52	2	4	1	1	4	7	4	4	7	4	1	4	7	7	4	4	7	4	1	0	1	3	0	2	0	3	2	0	1	0	3	0	0	1	3	2	0	0	0	0	1	0	0	0	0	0	1
2	1	46	2	3	1	2	2	2	2	2	2	2	2	2	2	2	2	2	2	2	0	0	0	0	0	0	0	0	0	0	0	0	0	0	0	0	0	0	0	0	0	0	0	0	0	0	0	0	0
2	2	57	4	3	1	2	4	4	4	5	5	4	4	4	4	4	4	4	4	4	2	2	1	1	1	2	2	2	2	2	2	2	3	3	2	2	2	1	1	2	2	3	3	2	2	1	1	2	2
2	1	59	2	3	1	1	6	6	4	5	3	7	6	7	4	3	4	3	7	4	1	0	3	3	2	1	1	2	0	0	2	2	3	2	1	2	0	1	0	0	1	0	0	0	1	0	0	1	3
2	1	76	5	4	2	2	7	7	7	7	7	7	7	7	7	7	7	7	7	7	1	1	1	1	1	1	1	1	1	1	1	1	1	1	1	1	1	1	1	1	1	1	1	1	1	1	1	1	1
2	1	68	2	1	1	1	4	5	4	5	4	5	4	4	4	4	4	4	4	4	1	1	1	2	2	1	1	2	1	1	1	2	1	1	1	2	1	2	1	1	2	2	2	1	1	2	2	1	1
2	2	48	4	2	1	2	4	4	4	4	4	4	4	4	4	4	4	4	4	4	2	2	2	2	2	2	2	2	2	2	2	2	2	2	2	2	2	2	2	2	2	2	2	2	2	2	2	2	2
2	1	67	2	5	2	2	3	5	5	5	5	5	5	5	5	5	5	5	5	5	0	0	0	3	0	0	0	3	0	0	1	1	0	0	0	3	0	0	0	0	0	0	0	0	3	0	0	0	3
2	1	49	2	5	2	2	5	5	6	5	5	6	5	7	4	4	6	5	5	5	1	0	1	2	1	1	1	2	0	1	2	2	1	0	0	0	0	1	0	1	1	1	1	0	2	1	2	2	2
2	2	66	2	2	2	2	4	4	5	5	5	4	4	5	5	4	5	5	5	5	1	3	0	3	0	0	0	3	0	2	2	0	0	0	3	0	0	0	0	0	0	0	0	0	3	0	3	1	3
2	2	66	5	4	2	1	2	2	2	2	2	2	2	2	2	2	2	2	4	2	0	0	0	2	0	0	0	0	0	0	0	3	0	0	0	3	0	0	0	0	0	0	0	0	0	0	0	2	2
2	1	51	2	5	2	1	6	6	6	6	6	6	6	6	6	6	6	6	6	6	0	0	0	3	0	0	0	3	0	0	0	3	0	0	0	3	0	0	0	0	0	0	0	0	3	0	0	0	3
2	2	57	2	3	2	2	4	4	7	7	6	7	7	7	7	7	7	7	7	7	0	0	0	2	0	0	0	2	0	0	0	2	1	0	0	2	1	1	0	0	0	0	0	0	0	0	0	0	0
2	1	52	2	4	2	1	5	4	5	5	5	5	5	5	5	4	5	5	5	5	2	2	2	2	3	2	2	2	2	2	1	2	2	2	1	2	2	2	1	2	2	2	2	2	3	2	2	2	2
2	1	71	2	3	1	1	5	6	7	1	1	7	7	7	3	2	3	3	7	5	1	1	1	2	1	1	1	2	1	1	1	2	1	1	1	0	1	1	1	2	1	1	0	1	1	1	2	1	1
2	2	34	2	2	2	1	7	1	7	4	7	7	7	7	7	7	4	7	7	7	0	1	0	1	0	1	2	0	1	0	0	2	1	0	3	3	1	0	0	0	0	0	0	0	3	0	0	0	2
2	1	61	2	2	1	1	4	4	4	5	4	4	5	4	4	2	4	4	4	4	1	1	1	2	2	2	2	2	3	2	1	2	1	1	1	2	1	1	1	1	2	1	1	1	2	1	1	2	2
2	1	50	2	2	2	1	4	4	4	4	4	4	4	4	3	3	4	4	4	4	2	2	2	2	2	2	2	2	2	2	2	2	2	2	2	2	2	2	2	2	2	2	2	2	2	2	2	2	2
2	1	26	1	5	1	2	4	4	5	7	7	5	4	4	4	5	5	6	5	4	2	2	1	1	2	2	3	3	2	2	2	1	1	2	2	1	2	3	2	2	3	2	2	1	1	2	2	2	2
2	2	63	5	1	2	2	4	4	5	5	4	4	5	5	4	4	5	5	6	6	2	2	1	1	1	2	2	1	1	0	0	1	1	2	2	1	1	2	3	2	2	3	3	2	2	1	1	2	2
2	2	64	2	2	1	1	4	4	3	3	4	4	4	3	3	4	3	3	4	4	2	2	1	1	0	0	1	1	2	2	1	1	2	3	2	2	1	1	2	2	2	1	0	0	1	1	2	2	3
2	1	51	2	3	1	1	7	7	6	6	6	6	7	5	5	6	6	6	6	6	1	1	1	1	1	1	1	1	1	1	1	2	2	1	1	1	2	2	2	2	2	2	2	2	2	2	2	2	2
2	1	59	2	2	1	2	3	3	3	3	3	3	3	3	3	3	3	3	3	3	2	1	2	2	1	1	2	1	1	1	1	1	1	1	1	1	1	1	1	1	1	1	1	1	1	1	1	1	1
2	2	73	5	3	1	1	4	3	5	4	3	5	3	2	1	2	2	1	1	1	2	1	0	0	1	2	3	2	2	1	1	2	2	1	0	0	1	1	2	3	2	1	0	1	1	2	2	2	2
2	2	67	2	1	2	2	4	7	7	7	4	4	4	7	1	1	4	7	7	4	0	3	1	3	1	2	1	2	0	1	2	3	1	1	1	2	1	1	1	2	1	1	0	0	3	0	2	1	1
2	1	60	2	2	1	2	7		6	7	5	7	7	7	7	6	7	6	7	7	0	0	0	3	0	0	0	3	0	0	0	2	0	0	0	3	0	0	0	0	0	0	0	0	2	0	0	0	2
2	1	76	2	4	2	2	6	5	4	4	5	6	5	5	6	4	5	5	6	5	1	1	3	2	1	2	1	2	1	2	2	1	2	2	1	2	1	2	0	1	2	2	2	1	1	2	2	2	1
2	2	64	2	2	2	2	4	4	4	4	3	3	2	3	4	4	3	3	4	4	2	2	1	1	2	2	1	1	2	2	1	0	0	1	1	2	2	3	2	2	1	1	2	1	2	1	0	1	1
2	1	70	5	3	2	2	4	5	7	5	5	5	6	4	6	7	5	7	7	5	2	1	2	2	3	1	0	3	0	3	2	3	2	0	1	3	0	0	0	0	2	0	1	2	1	2	2	1	2
2	1	46	2	3	2	1	4	4	3	3	2	3	4	4	5	5	4	4	5	5	2	2	1	1	2	2	1	1	2	1	1	2	1	1	2	2	3	2	2	1	1	2	2	1	1	2	2	1	1
2	1	45	2	2	2	2	4	7	2	1	1	2	4	2	4	1	4	7	7	4	2	1	2	2	1	2	1	1	2	2	1	1	1	2	1	1	1	2	1	1	1	2	2	1	2	1	2	1	1
2	1	49	2	1	1	2	4	1	1	4	4	4	4	4	4	4	4	4	4	4	1	2	3	2	2	1	2	2	2	2	2	2	2	2	2	2	2	2	2	2	2	2	2	2	2	2	2	2	2
2	2	52	2	2	2	1	3	4	4	4	4	4	5	5	4	2	3	3	2	4	2	1	2	2	1	3	1	1	1	1	1	2	1	1	1	1	2	2	0	0	0	0	0	1	1	1	2	2	2
2	1	56	2	2	2	2	3	3	2	3	4	4	5	5	6	6	5	4	3	3	1	1	0	0	1	1	1	2	3	3	2	2	1	1	0	1	1	2	2	3	3	2	2	2	1	1	0	0	1
2	2	61	2	4	2	1	5	5	5	6	6	6	5	5	5	5	5	5	5	5	1	0	1	1	1	1	0	1	0	0	1	2	1	1	0	2	1	1	0	0	0	0	0	0	2	0	1	1	2
2	1	63	2	4	1	1	7	6	5	7	7	5	7	7	7	5	6	7	5	4	2	0	2	3	2	2	3	2	2	3	2	2	3	2	2	2	3	2	2	2	3	2	1	2	2	3	2	1	2
2	2	54	2	2	2	1	6	7	7	7	4	7	4	4	2	2	2	4	7	7	1	0	0	0	0	0	0	2	0	0	2	3	0	0	0	3	1	0	0	0	0	0	0	0	0	0	0	0	0
2	1	63	2	2	1	2	4	7	6	5	6	6	7	5	7	7	6	5	7	5	1	0	0	2	1	1	1	2	1	1	0	2	1	0	1	3	0	1	1	3	1	1	1	1	2	1	1	1	2
2	2	70	2	3	2	2	5	5	5	5	4	4	4	4	4	4	4	4	4	4	1	1	1	2	2	2	2	2	1	1	2	2	1	1	1	2	1	1	1	1	1	1	1	1	2	1	2	2	2
2	1	59	2	4	2	2	7	6	7	4	4	7	7	7	7	5	7	7	7	7	1	1	2	2	2	2	2	3	2	1	2	1	1	0	0	2	0	1	0	2	0	2	1	2	1	2	2	1	2
2	1	56	2	1	1	1	5	4	4	3	3	2	2	1	2	3	4	5	5	4	2	2	1	1	0	1	2	2	3	3	2	2	1	1	0	0	1	2	3	2	1	1	0	1	2	2	3	2	2
2	1	44	1	5	2	2	7	5	4	7	7	4	7	7	4	5	5	4	4	4	2	2	1	1	0	0	1	1	2	2	3	3	2	2	1	1	0	1	1	2	3	2	2	1	1	0	0	1	1
2	1	58	2	3	1	2	3	3	2	2	1	1	2	2	3	3	4	4	5	5	2	2	1	1	0	0	1	1	2	2	3	2	2	1	1	0	0	1	2	2	3	2	2	1	1	0	0	1	1
[truncated: 24 more columns]
